# Supplementary material for: Predicting chemosensitivity using drug perturbed gene dynamics
Source: BMC Bioinformatics. 2021 Jan 7;22:15. doi: 10.1186/s12859-020-03947-y (PMC7789515; doi:10.1186/s12859-020-03947-y)
Supplement: Supplementary file 2 — Additional file 2: Raw Data for Figures 1 and 2. [file 12859_2020_3947_MOESM2_ESM.xlsx]

## Sheet: 24h
	0nM	C_act	Delta	P 0nM	P C_act	P Dleta	MAD 0nM	MAD C_act	MAD Delta
Azacytidine	-0.554945	-0.357143	-0.467033	0.0490045	0.23093	0.107609	0.146562	0.189757	0.134494
Azacytidine	-0.524476	-0.706294	-0.00699301	0.0800194	0.0102452	0.982792	0.215498	0.215498	0.215498
Azacytidine	-0.0591312			0.855158			0.202295	0.202295	0.202295
Bortezomib	0.270588	0.273529	0.0176471	0.310761	0.305323	0.94828	0.178474	0.176793	0.18141
Bortezomib	0.0852941	0.1	0.508824	0.753465	0.712516	0.0441352	0.152528	0.140895	0.134475
Bortezomib	0.453571	0.339286	0.432143	0.0894859	0.216029	0.107693	0.158086	0.151732	0.150007
Cisplatin	0.147575	0.696594	0.851393	0.55897	0.00131844	7.42e-06	0.240326	0.171364	0.129321
Cisplatin	0.147575	0.799794	0.909185	0.55897	6.78e-05	1.74e-07	0.259919	0.17296	0.144258
Cisplatin	0.141176	0.611765	0.811765	0.602003	0.0117884	0.000134322	0.318978	0.267586	0.213892
Dasatinib	0.752941	0.838235	0.752941	0.000761081	5.01e-05	0.000761081	0.446631	0.356809	0.404403
Dasatinib	0.55	0.732353	0.820588	0.027294	0.00125496	9.84e-05	0.749279	0.616916	0.605294
Dasatinib	0.664286	0.85	0.942857	0.00691068	6e-05	1.42e-07	0.777853	0.549962	0.502411
Doxorubicin		0.647059	0.629412		0.00674208	0.00898809	0.28666	0.204267	0.255514
Doxorubicin	0.185294	0.582353	0.608824	0.492057	0.0179327	0.0123152	0.326957	0.301834	0.28689
Doxorubicin	0.164286	0.839286	0.935714	0.558497	9.14e-05	3.01e-07	0.442811	0.355734	0.35287
Erlotinib	0.282456	0.657895	0.601754	0.241332	0.00220018	0.00641467	0.549023	0.444296	0.447047
Erlotinib	0.644995	0.812178	0.422085	0.00384937	4.24e-05	0.081019	0.645596	0.474032	0.567128
Erlotinib	0.151703	0.616099	0.353973	0.547901	0.00647797	0.149551	0.513789	0.381308	0.433551
Geldanamycin	0.469556	0.583075	0.620227	0.0492934	0.0110924	0.006032	0.643166	0.611772	0.622634
Geldanamycin	0.591176	0.747059	0.438235	0.0158756	0.000882107	0.08953	0.475849	0.386887	0.47995
Geldanamycin	0.410714	0.55	0.432143	0.128329	0.0336554	0.107693	0.56486	0.506556	0.531953
Gemcitabine	0.05	0.320588	0.373529	0.8541	0.226045	0.154122	0.628282	0.574992	0.523531
Gemcitabine		0.773529	0.735294		0.000439356	0.00117162	0.437533	0.268593	0.35657
Gemcitabine	0.0785714	0.328571	0.464286	0.780755	0.23181	0.081251	0.511109	0.497074	0.53557
Lapatinib	0.0323529	0.532353	0.358824	0.90532	0.0337686	0.172304	0.420186	0.302587	0.39458
Lapatinib	0.510714	0.935714	0.732143	0.0517255	3.01e-07	0.00191296	0.570482	0.443418	0.472802
Lapatinib	0.307143	0.667857	0.35	0.265473	0.00650996	0.200945	0.480548	0.398114	0.418517
Paclitaxel	0.244156	0.433766	0.457143	0.286153	0.0494675	0.0372084	0.508933	0.486101	0.517882
Paclitaxel	0.417957	0.360165	0.223942	0.0843526	0.142062	0.371686	0.532381	0.540543	0.587568
Paclitaxel	0.448916	0.44066	0.393189	0.0616574	0.0672019	0.106485	0.315103	0.404066	0.429302
Sirolimus	0.477812	0.391125	0.508772	0.0449122	0.1085	0.0310685	0.616273	0.661741	0.658832
Sirolimus	0.617857	0.692857	0.389286	0.0141039	0.00419023	0.151512	0.674285	0.615228	0.707099
Sirolimus	0.378571	0.396429	0.339286	0.164091	0.143495	0.216029	0.520886	0.473252	0.645113
Sorafenib	0.0319917	0.341589	0.116615	0.899719	0.165335	0.644932	0.104053	0.0855401	0.100952
Sorafenib	0.448916	0.457172	0.211558	0.0616574	0.0564616	0.39938	0.0924098	0.0929438	0.0874776
Sorafenib	0.1	0.0411765	-0.00882353	0.712516	0.879654	0.974128	0.0947677	0.0969786	0.106992
Sunitinib	0.414706	0.514706	0.461765	0.110229	0.0413458	0.0717684	0.314582	0.29805	0.305534
Sunitinib	0.232143	0.514286	0.510714	0.405099	0.0498392	0.0517255	0.253818	0.258928	0.223282
Sunitinib	0.282143	0.210714	0.525	0.308284	0.450958	0.0444839	0.135454	0.148447	0.124028
Topotecan	0.0753354	0.742002	0.752322	0.766392	0.000422665	0.000316009	0.52252	0.367685	0.343128
Topotecan	0.239286	0.621429	0.771429	0.390379	0.013402	0.000756875	0.543285	0.471399	0.479921
Topotecan	0.357143	0.767857	0.753571	0.191275	0.00082933	0.00117758	0.473066	0.364834	0.415634
Vorinostat	0.291228	0.414035	0.385965	0.226397	0.0780195	0.102651	0.214904	0.212534	0.201964
Vorinostat	0.119298	0.24386	0.192982	0.626648	0.314372	0.428613	0.294381	0.290664	0.311003
Vorinostat	0.426213	0.572755		0.0777829	0.0129782		0.207551	0.204198	0.21081
Azacytidine	-0.428571	-0.521978		0.143971	0.0672917		0.158423	0.161118	0.154108
Azacytidine	-0.440559	-0.146853	-0.0699301	0.151735	0.648796	0.829024	0.229022	0.243116	0.232741
Azacytidine	-0.398601	-0.517483	-0.643357	0.199335	0.0848688	0.0240032	0.179131	0.179131	0.179131
Bortezomib	0.0676471	0.264706	0.573529	0.80342	0.321804	0.020191	0.159843	0.145116	0.130434
Bortezomib	0.347059	0.647059	0.311765	0.187834	0.00674208	0.2398	0.15882	0.135415	0.155517
Bortezomib	0.317857	0.607143	0.678571	0.248291	0.0163813	0.00541655	0.192434	0.17515	0.177434
Cisplatin	0.444788	0.545924	0.814241	0.0643852	0.0190927	3.90768e-05	0.249847	0.225232	0.159749
Cisplatin	0.362229	0.781218	0.826625	0.139625	0.000129364	2.34566e-05	0.271296	0.186332	0.17984
Cisplatin	-0.0676471	0.673529	0.773529	0.80342	0.00423274	0.000439356	0.273141	0.19604	0.174527
Dasatinib	0.338235	0.702941	0.861765	0.200066	0.00238695	1.78052e-05	0.916279	0.565855	0.507981
Dasatinib	0.479412	0.708824	0.864706	0.0602393	0.00211168	1.54423e-05	0.877188	0.714047	0.727099
Dasatinib	0.742857	0.825	0.885714	0.00150949	0.000153236	1.11998e-05	0.578046	0.416766	0.421767
Doxorubicin	0.288235	0.685294	0.602941	0.278984	0.00339156	0.0134241	0.314712	0.224576	0.330175
Doxorubicin	-0.117647	0.652941	0.623529	0.664341	0.00610205	0.00985565	0.490253	0.431622	0.423887
Doxorubicin		0.782143	0.817857		0.00056971	0.000195137	0.297249	0.245088	0.279512
Erlotinib	0.233333	0.675439	0.707018	0.336357	0.00150551	0.000711927	0.655266	0.550093	0.544533
Erlotinib	0.347781	0.719298	0.413829	0.157308	0.000766664	0.0877853	0.495738	0.370006	0.389557
Erlotinib	0.558308	0.667699	0.70485	0.0160382	0.00246239	0.00108867	0.503935	0.411079	0.370481
Geldanamycin	0.47162	0.647059	0.737874	0.048169	0.00370153	0.000473057	0.638198	0.618427	0.564485
Geldanamycin	0.211765	0.455882	0.535294	0.431083	0.0759455	0.0326159	0.736921	0.63639	0.671451
Geldanamycin	0.485714	0.735714	0.617857	0.0664263	0.00176987	0.0141039	0.450669	0.355819	0.404364
Gemcitabine	0.132882	0.458824	0.511765	0.623712	0.0738355	0.0427234	0.55168	0.448839	0.417296
Gemcitabine	0.391176	0.788235	0.797059	0.134071	0.000286466	0.000218098	0.532794	0.378216	0.408671
Gemcitabine	-0.503571	0.0571429	0.428571	0.0556545	0.8397	0.11096	0.651055	0.559798	0.507798
Lapatinib	0.605882	0.767647	0.626471	0.0128603	0.000516884	0.00941398	0.552678	0.481409	0.487553
Lapatinib	0.471429	0.710714	0.375	0.0760704	0.00297899	0.168433	0.337395	0.255867	0.304452
Lapatinib	0.335714	0.678571	0.332143	0.221212	0.00541655	0.226472	0.462667	0.400324	0.445096
Paclitaxel	0.644156	0.685714	0.414286	0.00162414	0.000600843	0.0618799	0.417429	0.407797	0.489343
Paclitaxel	0.226006	0.486068	0.413829	0.367178	0.0408335	0.0877853	0.427065	0.387719	0.408984
Paclitaxel	0.550052	0.647059	0.486068	0.0180276	0.00370153	0.0408335	0.455691	0.451308	0.531243
Sirolimus	0.422085	0.467492	0.527348	0.081019	0.0504375	0.0245139	0.597059	0.598656	0.660678
Sirolimus	0.589286	0.517857	0.0464286	0.0207944	0.0480041	0.869492	0.449498	0.438514	0.599232
Sirolimus	0.560714	0.760714	0.592857	0.0296765	0.000991129	0.0198464	0.692964	0.621637	0.639436
Sorafenib	0.386997	0.444788	0.432405	0.112611	0.0643852	0.0731082	0.105549	0.0930369	0.0956311
Sorafenib	0.306502	0.607843	0.69453	0.216064	0.00745005	0.00138177	0.098085	0.102048	0.0984906
Sorafenib	0.208824	0.147059	0.132353	0.437659	0.586793	0.625106	0.0895548	0.0936112	0.0948848
Sunitinib	0.323529	0.276471	0.35	0.221574	0.299942	0.183869	0.182293	0.180903	0.175425
Sunitinib	0.621429	0.753571	0.767857	0.013402	0.00117758	0.00082933	0.312216	0.30672	0.3054
Sunitinib	0.482143	0.553571	0.828571	0.0687495	0.0322871	0.000135245	0.1747	0.163721	0.143555
Topotecan	0.552116	0.661507	0.711042	0.0175129	0.00279146	0.000939105	0.408428	0.358037	0.376132
Topotecan	-0.075	0.414286	0.492857	0.790511	0.124715	0.061951	0.575043	0.509106	0.474478
Topotecan	0.275	0.8	0.753571	0.321211	0.00034227	0.00117758	0.554233	0.372025	0.385416
Vorinostat	0.121053	0.268421	0.126316	0.621549	0.26651	0.60635	0.299485	0.285661	0.294562
Vorinostat	0.054386	0.363158	0.559649	0.82499	0.126455	0.0127166	0.252238	0.214564	0.182983
Vorinostat	-0.00309598	0.26935	0.155831	0.990272	0.279764	0.536931	0.23305	0.204295	0.22633
Azacytidine	-0.230769	-0.39011		0.448127	0.187574		0.20815	0.211222	0.20029
Azacytidine	0.0909091	-0.111888	-0.426573	0.778725	0.729195	0.1667	0.133703	0.148533	0.134168
Azacytidine	-0.643357	-0.587413	-0.608392	0.0240032	0.0446093	0.035806	0.251611	0.278979	0.235148
Bortezomib	0.232353	0.302941	0.232353	0.386511	0.254067	0.386511	0.165844	0.154613	0.139576
Bortezomib	0.435294	0.652941	0.564706	0.0919524	0.00610205	0.0226632	0.12725	0.121873	0.128838
Bortezomib	0.596429	0.357143	0.0571429	0.0189319	0.191275	0.8397	0.245897	0.23573	0.241831
Cisplatin	0.285862	0.688338	0.680083	0.25017	0.0015871	0.0018996	0.259701	0.177687	0.189592
Cisplatin	0.318627	0.507353	0.615196	0.212592	0.0376329	0.00857557	0.306439	0.230169	0.236187
Cisplatin	-0.161765	0.25	0.678922	0.535076	0.33317	0.00272814	0.325096	0.271163	0.200739
Dasatinib	0.697059	0.788235	0.755882	0.00269059	0.000286466	0.000705891	0.730545	0.415591	0.551966
Dasatinib	0.685294	0.758824	0.938235	0.00339156	0.00065403	7.80222e-08	0.785502	0.650834	0.454212
Dasatinib	0.392857	0.589286	0.807143	0.147467	0.0207944	0.000275244	0.796442	0.690343	0.526211
Doxorubicin	0.376471	0.329412	0.585294	0.150648	0.212801	0.0172253	0.254655	0.278887	0.221474
Doxorubicin	-0.0352941	0.491176	0.688235	0.896753	0.0533504	0.00320391	0.419505	0.375301	0.339033
Doxorubicin	0.446429	0.807143	0.885714	0.0952932	0.000275244	1.11998e-05	0.353142	0.305096	0.2828
Erlotinib	0.0526316	0.615789	0.0333333	0.830556	0.00500052	0.892241	0.43438	0.310604	0.439356
Erlotinib	0.438596	0.721362	0.484004	0.0686441	0.00072796	0.0418255	0.665022	0.481047	0.646887
Erlotinib	0.52322	0.737874	0.312693	0.0258675	0.000473057	0.206454	0.483781	0.366756	0.484791
Geldanamycin	0.654412	0.843137	0.578431	0.00436798	2.13281e-05	0.0149969	0.569227	0.50254	0.58977
Geldanamycin	0.502941	0.638235	0.379412	0.0470631	0.00780114	0.147227	0.541627	0.446895	0.620864
Geldanamycin	0.347059	0.3	0.461765	0.187834	0.258936	0.0717684	0.625208	0.618845	0.553149
Gemcitabine	0.158824	0.444118	0.617647	0.556861	0.0848227	0.010788	0.527698	0.434996	0.43439
Gemcitabine	0.0929758	0.473529	0.479412	0.731991	0.0639191	0.0602393	0.539138	0.380144	0.415295
Gemcitabine		0.75782	0.773906		0.00106356	0.000709709	0.598353	0.412655	0.475502
Lapatinib	0.247059	0.588235	0.397059	0.356275	0.0165397	0.127806	0.569796	0.496139	0.573024
Lapatinib	0.139286	0.428571	0.271429	0.620546	0.11096	0.327789	0.372605	0.331044	0.352608
Lapatinib	0.682143	0.507143	0.517857	0.00508633	0.0536637	0.0480041	0.421269	0.334445	0.370628
Paclitaxel	0.664912	0.598246	0.235088	0.00189583	0.00681491	0.332632	0.270242	0.29257	0.355469
Paclitaxel	0.424561	0.512281	0.421053	0.0700152	0.0249308	0.072612	0.45267	0.451439	0.516702
Paclitaxel	0.759649	0.833333	0.487719	0.000161259	9.40148e-06	0.0341506	0.509544	0.491989	0.582535
Sirolimus	0.252941	0.411765	0.567647	0.344563	0.113034	0.0218146	0.710255	0.624503	0.706499
Sirolimus	0.152941	0.235294	-0.0852941	0.571745	0.380356	0.753465	0.691988	0.69035	0.79521
Sirolimus	0.761765	0.544118	0.247059	0.000605343	0.0293363	0.356275	0.603229	0.587023	0.650281
Sorafenib	0.331269	0.285862	0.475748	0.179322	0.25017	0.0459786	0.103418	0.0923502	0.108107
Sorafenib	0.414216	0.573529	0.495098	0.0983312	0.0160815	0.0433144	0.0885555	0.096496	0.0904763
Sorafenib			0.142157			0.586263	0.116483	0.116483	0.101176
Sunitinib	0.517647	0.547059	0.75	0.0400018	0.0283011	0.000819764	0.33413	0.329935	0.32563
Sunitinib	0.571429	0.407143	0.789286	0.0260632	0.132013	0.000467327	0.181584	0.175169	0.158448
Sunitinib	0.146429	0.228571	0.35	0.60255	0.412566	0.200945	0.187893	0.154083	0.173013
Topotecan	0.208824	0.714706	0.752941	0.437659	0.00186274	0.000761081	0.544305	0.439209	0.409045
Topotecan	0.182353	0.741176	0.682353	0.499075	0.00101847	0.00358797	0.588403	0.392888	0.44665
Topotecan	0.361765	0.670588	0.697059	0.168559	0.00446721	0.00269059	0.389445	0.313014	0.309507
Vorinostat	0.045614	0.194737	0.517544	0.852896	0.424346	0.0232379	0.306716	0.294959	0.252398
Vorinostat		0.466667	0.333333		0.0439877	0.163139	0.23891	0.237495	0.213371
Vorinostat	-0.0546956	0.209494	0.525284	0.829335	0.404102	0.0251836	0.237813	0.209467	0.211185

## Sheet: 6h
	0nM	C_act	Delta	P 0nM	P C_act	P Dleta	MAD 0nM	MAD C_act	MAD Delta
Azacytidine	-0.582418	-0.505495	0.137363	0.0367413	0.0780333	0.654517	0.197251	0.145569	0.134468
Azacytidine	-0.65035	-0.72028	-0.0699301	0.0220342	0.00823977	0.829024	0.215498	0.215498	0.22775
Azacytidine			-0.0996599			0.757962	0.202295	0.202295	0.202295
Bortezomib	0.429412	0.244118	0.167647	0.0969365	0.362213	0.534857	0.164874	0.179395	0.182072
Bortezomib	0.135294	0.229412	0.317647	0.617367	0.39272	0.230573	0.15045	0.150887	0.153309
Bortezomib	0.164286	0.510714	-0.296429	0.558497	0.0517255	0.283355	0.157392	0.158319	0.164676
Cisplatin	0.174407	0.256966	-0.110423	0.488839	0.303309	0.662698	0.234887	0.214243	0.238281
Cisplatin	0.436533	0.453044	0.135191	0.070109	0.0590167	0.59275	0.231209	0.247389	0.254882
Cisplatin	0.220588	0.232353	0.179412	0.411666	0.386511	0.50614	0.303488	0.319173	0.319778
Dasatinib	0.708824	0.770588	0.755882	0.00211168	0.000476822	0.000705891	0.491685	0.448555	0.684128
Dasatinib	0.602941	0.776471	0.876471	0.0134241	0.000404351	8.43912e-06	0.780056	0.623019	0.627119
Dasatinib	0.678571	0.867857	0.871429	0.00541655	2.75181e-05	2.32365e-05	0.809087	0.638585	0.676179
Doxorubicin		0.458824	-0.00294118		0.0738355	0.991375	0.28666	0.249706	0.271491
Doxorubicin	0.176471	0.570588	0.494118	0.513251	0.0209907	0.0517234	0.35261	0.314291	0.32297
Doxorubicin	0.0214286	0.471429	0.385714	0.939578	0.0760704	0.155631	0.470443	0.39527	0.452769
Erlotinib	0.45614	0.377193	-0.00701754	0.0496554	0.111388	0.977254	0.560352	0.547705	0.577526
Erlotinib	0.692466	0.789474		0.00144761	9.78107e-05		0.551367	0.564522	0.657129
Erlotinib	0.409701	0.411765	0.153767	0.0913184	0.0895391	0.542403	0.471488	0.4698	0.46923
Geldanamycin	0.566563	0.568627	-0.209494	0.0142268	0.0138004	0.404102	0.67044	0.635984	0.737288
Geldanamycin	0.597059	0.617647		0.0146097	0.010788		0.435367	0.452871	0.598526
Geldanamycin	0.292857	0.360714		0.289472	0.186554		0.600053	0.557227	0.58732
Gemcitabine	0.373529	0.317647	0.126471	0.154122	0.230573	0.640694	0.575869	0.568995	0.575169
Gemcitabine		0.461765	0.402941		0.0717684	0.121746	0.437533	0.361664	0.367377
Gemcitabine	0.203571	0.546429	0.421429	0.466795	0.0350667	0.117699	0.506187	0.432486	0.543163
Lapatinib	0.220588	0.155882	0.0911765	0.411666	0.564282	0.737005	0.390389	0.416276	0.42111
Lapatinib	0.675	0.810714	0.128571	0.0057635	0.000246008	0.647916	0.543439	0.56818	0.588249
Lapatinib	0.110714	0.453571	0.267857	0.694463	0.0894859	0.334444	0.484125	0.44316	0.429157
Paclitaxel	0.415584	0.437662		0.0609854	0.0472335		0.493689	0.497685	0.549103
Paclitaxel	0.630547	0.48194	0.53354	0.00502514	0.0428358	0.022588	0.512181	0.515475	0.592012
Paclitaxel	0.545924	-0.0175439	-0.133127	0.0190927	0.944915	0.598461	0.32162	0.506614	0.411841
Sirolimus	0.53354	0.44066	0.133127	0.022588	0.0672019	0.598461	0.626558	0.645428	0.714105
Sirolimus	0.432143	0.635714	-0.185714	0.107693	0.0108607	0.507541	0.759278	0.759642	0.751018
Sirolimus	0.167857	0.00714286	-0.339286	0.549856	0.979844	0.216029	0.6217	0.570727	0.673953
Sorafenib	-0.0753354	0.23839	-0.170279	0.766392	0.34078	0.499341	0.10352	0.0972991	0.105058
Sorafenib	0.547988	0.45098	-0.153767	0.0185541	0.0603262	0.542403	0.0940821	0.0930767	0.0982332
Sorafenib	-0.273529	0.0441176	0.25	0.305323	0.871122	0.350391	0.103651	0.0964147	0.100333
Sunitinib	0.488235	0.508824	0.0970588	0.055015	0.0441352	0.720651	0.317659	0.301953	0.326366
Sunitinib	0.335714	0.317857	0.225	0.221212	0.248291	0.420105	0.246098	0.245911	0.258929
Sunitinib	0.625	0.296429	0.0642857	0.0127275	0.283355	0.819948	0.119544	0.140193	0.144169
Topotecan	0.465428	0.607843	0.473684	0.0516016	0.00745005	0.0470641	0.370895	0.362583	0.45823
Topotecan	0.532143	0.460714	0.596429	0.0411586	0.0839334	0.0189319	0.47052	0.490058	0.543444
Topotecan	0.639286	0.721429	0.589286	0.0102884	0.00239887	0.0207944	0.401749	0.371958	0.448621
Vorinostat	0.319298	0.238596	-0.194737	0.182696	0.325255	0.424346	0.2239	0.228713	0.226158
Vorinostat	0.249123	0.410526	-0.245614	0.303709	0.0808322	0.310793	0.288221	0.287011	0.315738
Vorinostat	0.312693	0.595459	-0.102167	0.206454	0.00912596	0.686655	0.210562	0.178531	0.210395
Azacytidine	-0.32967		0	0.271335		1	0.162295	0.154108	0.154108
Azacytidine	-0.447552	-0.314685	0.363636	0.144586	0.319139	0.245265	0.229021	0.229021	0.222707
Azacytidine	-0.34965	-0.496503	-0.265734	0.265239	0.100603	0.403833	0.179131	0.179131	0.212575
Bortezomib	0.0382353	-0.00882353	0.0147059	0.888198	0.974128	0.956892	0.157184	0.155549	0.153263
Bortezomib	0.288235	0.582353	0.0794118	0.278984	0.0179327	0.770025	0.159039	0.163265	0.166343
Bortezomib	0.2	0.235714		0.474814	0.397703		0.190017	0.1903	0.188336
Cisplatin	0.203302	0.467492	-0.00103199	0.418447	0.0504375	0.996757	0.265925	0.253455	0.270726
Cisplatin	0.622291	0.589267	-0.141383	0.00581855	0.0100708	0.575754	0.271318	0.270788	0.273036
Cisplatin	-0.0323529	0.176471	0.0323529	0.90532	0.513251	0.90532	0.268256	0.268294	0.269656
Dasatinib	0.552941	0.635294	0.870588	0.0263145	0.00818206	1.14989e-05	0.76772	0.670195	0.691323
Dasatinib	0.505882	0.655882	0.864706	0.0455816	0.00580074	1.54423e-05	0.926727	0.766694	0.766849
Dasatinib	0.692857	0.853571	0.746429	0.00419023	5.17314e-05	0.00139141	0.562817	0.45867	0.610823
Doxorubicin	0.488235	0.432353	0.391176	0.055015	0.094421	0.134071	0.296796	0.283285	0.294174
Doxorubicin	-0.0117647	0.0411765	0.617647	0.965508	0.879654	0.010788	0.490667	0.492054	0.48555
Doxorubicin	0.185577	0.692857	0.25	0.507861	0.00419023	0.368846	0.297249	0.248983	0.282516
Erlotinib	0.34386	0.710526		0.149447	0.000651267		0.643839	0.573688	0.688668
Erlotinib	0.405573	0.407637	0.434469	0.0949534	0.0931231	0.071597	0.547426	0.465686	0.487968
Erlotinib	0.426213	0.558308	0.0319917	0.0777829	0.0160382	0.899719	0.452599	0.432286	0.524733
Geldanamycin	0.368421	0.327141		0.132487	0.185133		0.669048	0.685368	0.693161
Geldanamycin	0.241176	0.164706	-0.282353	0.368207	0.542148	0.28935	0.734011	0.753558	0.78436
Geldanamycin	0.514286	0.475		0.0498392	0.0735709		0.43983	0.438755	0.491239
Gemcitabine	-0.0172789	-0.365368	0.297059	0.949358	0.164045	0.263863	0.55168	0.55168	0.479404
Gemcitabine	0.461765	0.605882	0.470588	0.0717684	0.0128603	0.0658195	0.513095	0.431484	0.519081
Gemcitabine	-0.385714	-0.107143	0.492857	0.155631	0.703901	0.061951	0.63241	0.569331	0.465397
Lapatinib	0.579412	0.702941	0.00294118	0.0186625	0.00238695	0.991375	0.548469	0.552348	0.554861
Lapatinib	0.378571	0.2	-0.0214286	0.164091	0.474814	0.939578	0.334053	0.311296	0.337025
Lapatinib	0.507143	0.489286		0.0536637	0.0641604		0.462828	0.451598	0.486472
Paclitaxel	0.738961	0.441558	0.485714	0.000129961	0.0450783	0.0256003	0.416336	0.490323	0.512349
Paclitaxel	0.318885	0.50258	0.475748	0.197128	0.0335305	0.0459786	0.402071	0.377685	0.42597
Paclitaxel	0.50258	0.537668	0.574819	0.0335305	0.0213714	0.012582	0.465049	0.470916	0.537572
Sirolimus	0.312693	0.219814	-0.347781	0.206454	0.380795	0.157308	0.642768	0.661891	0.739767
Sirolimus	0.485714	0.475	-0.232143	0.0664263	0.0735709	0.405099	0.509465	0.518901	0.577544
Sirolimus	0.475	0.467857		0.0735709	0.0786302		0.706798	0.743017	0.781612
Sorafenib	-0.0505676	0.0361197	-0.211558	0.842056	0.886853	0.39938	0.109647	0.106032	0.116308
Sorafenib	0.112487	0.48194	0.145511	0.656757	0.0428358	0.564541	0.104063	0.0998221	0.103773
Sorafenib	0.147059	0.270588	0.105882	0.586793	0.310761	0.696334	0.0917503	0.0911986	0.0899572
Sunitinib	0.4	0.388235	0.144118	0.12475	0.137282	0.594378	0.178267	0.17838	0.193471
Sunitinib	0.571429	0.453571	0.178571	0.0260632	0.0894859	0.524284	0.31218	0.319816	0.344166
Sunitinib	0.5	0.653571	0.535714	0.0576988	0.00823037	0.039567	0.164699	0.142011	0.195805
Topotecan	0.770898	0.655315	0.399381	0.000180557	0.00315585	0.1006	0.305321	0.285604	0.404749
Topotecan	0.139286	0.228571	0.667857	0.620546	0.412566	0.00650996	0.513892	0.498253	0.496108
Topotecan	0.7	0.732143	0.685714	0.00366607	0.00191296	0.00477225	0.43369	0.396018	0.541495
Vorinostat	-0.103509	0.022807		0.673252	0.926161		0.315519	0.301769	0.295477
Vorinostat	-0.170175	-0.0263158	0.187719	0.4861	0.914838	0.44155	0.268055	0.25295	0.226122
Vorinostat	0.719298	0.698658	-0.139319	0.000766664	0.00125753	0.581396	0.184812	0.181389	0.213353
Azacytidine	-0.576557	-0.46291	0.230769	0.0391462	0.111173	0.448127	0.20029	0.20029	0.200218
Azacytidine	-0.174825	-0.230769	0.51049	0.586824	0.470532	0.0899137	0.153691	0.148204	0.130188
Azacytidine	-0.692308	-0.594406	0.48951	0.012593	0.0415215	0.106252	0.237583	0.269874	0.235148
Bortezomib	0.0794118	0.0705882	-0.15	0.770025	0.795039	0.579249	0.178751	0.162436	0.152087
Bortezomib	0.467647	0.414706	0.0235294	0.0677609	0.110229	0.931074	0.127041	0.129744	0.13628
Bortezomib	0.510714	0.364286	0.3	0.0517255	0.18191	0.277317	0.245807	0.245858	0.245686
Cisplatin	0.308566	0.353973	0.0608875	0.212829	0.149551	0.81033	0.25993	0.258224	0.252372
Cisplatin	0.659314	0.416667	0.193627	0.00398858	0.0961571	0.456497	0.30514	0.307878	0.336515
Cisplatin	0.0955882	-0.0955882	-0.0710784	0.715158	0.715158	0.786327	0.299235	0.325047	0.310039
Dasatinib	0.732353	0.791176	0.623529	0.00125496	0.000261946	0.00985565	0.640051	0.513704	0.761807
Dasatinib	0.682353	0.852941	0.858824	0.00358797	2.67907e-05	2.04644e-05	0.857623	0.702137	0.751148
Dasatinib	0.446429	0.632143	0.889286	0.0952932	0.0114575	9.19297e-06	0.796874	0.706862	0.595336
Doxorubicin	0.417647	0.252941	0.461765	0.107474	0.344563	0.0717684	0.253774	0.296854	0.236323
Doxorubicin	-0.0705882	0.279412	0.567647	0.795039	0.294618	0.0218146	0.425212	0.408434	0.389974
Doxorubicin	0.303571	0.767857	0.214286	0.271356	0.00082933	0.443141	0.362382	0.338474	0.359115
Erlotinib	0.268421	0.4	-0.198246	0.26651	0.0897187	0.41588	0.405432	0.389512	0.472302
Erlotinib	0.560372	0.653251	0.304438	0.0155691	0.00328564	0.219331	0.650977	0.609215	0.708864
Erlotinib	0.531476	0.624355	0.30031	0.0232163	0.00561127	0.22596	0.445026	0.421242	0.534079
Geldanamycin	0.571078	0.595588	-0.0539216	0.0166464	0.0116467	0.837151	0.508999	0.576086	0.678209
Geldanamycin	0.573529	0.373529		0.020191	0.154122		0.543339	0.577674	0.620864
Geldanamycin	0.35	0.417647	0.0676471	0.183869	0.107474	0.80342	0.630992	0.630249	0.701022
Gemcitabine	0.129412	0.520588	0.235294	0.632882	0.0386909	0.380356	0.580361	0.482674	0.493621
Gemcitabine	-0.140256	0.535294	0.276471	0.604398	0.0326159	0.299942	0.539138	0.373564	0.508853
Gemcitabine	0.100089	0.407507	0.175156	0.722659	0.131634	0.532376	0.542765	0.480601	0.518671
Lapatinib	0.220588	0.408824	0.476471	0.411666	0.115888	0.0620592	0.577429	0.524543	0.629162
Lapatinib	0.328571	0.292857	0.3	0.23181	0.289472	0.277317	0.384352	0.375131	0.39932
Lapatinib	0.432143	0.782143	0.282143	0.107693	0.00056971	0.308284	0.4289	0.479862	0.478753
Paclitaxel	0.596491	0.533333	0.280702	0.00702252	0.0186967	0.244393	0.291803	0.311328	0.411095
Paclitaxel	0.564912	0.531579	0.384211	0.0117297	0.0191633	0.104358	0.452411	0.443468	0.547016
Paclitaxel	0.796491	0.770175	0.352632	4.49098e-05	0.000114598	0.138663	0.506069	0.491446	0.616156
Sirolimus	0.394118	0.273529		0.130913	0.305323		0.680767	0.724635	0.817751
Sirolimus	0.241176	0.15	-0.335294	0.368207	0.579249	0.204255	0.697212	0.737097	0.812213
Sirolimus	0.752941	0.691176	-0.0382353	0.000761081	0.00302472	0.888198	0.629293	0.624297	0.785087
Sorafenib	0.349845	0.422085	0.265222	0.154692	0.081019	0.287484	0.105006	0.100105	0.110646
Sorafenib			0.301471			0.239624	0.0972614	0.0972614	0.0951799
Sorafenib							0.116483	0.116483	0.116483
Sunitinib	0.517647	0.608824	0.220588	0.0400018	0.0123152	0.411666	0.333303	0.331444	0.34201
Sunitinib	0.139286	0.217857	0.275	0.620546	0.435393	0.321211	0.207649	0.204591	0.219428
Sunitinib	0.160714	0.185714	0.248436	0.567197	0.507541	0.371948	0.190031	0.165824	0.19396
Topotecan	0.364706	0.541176	0.794118	0.164868	0.0304002	0.000239191	0.466436	0.472354	0.513011
Topotecan	0.708824	0.791176	0.273529	0.00211168	0.000261946	0.305323	0.423094	0.383243	0.570321
Topotecan	0.579412	0.497059	0.458824	0.0186625	0.0501336	0.0738355	0.333374	0.345371	0.367775
Vorinostat	0.349123	0.477193	-0.0877193	0.142909	0.0388294	0.721024	0.268916	0.262232	0.282634
Vorinostat	0.484211	0.564912		0.0356588	0.0117297		0.233631	0.23505	0.23891
Vorinostat	0.0650155	0.281734	-0.409701	0.797715	0.257375	0.0913184	0.219934	0.221252	0.287311

## Sheet: 2h
	0nM	C_act	Delta	P 0nM	P C_act	P Dleta	MAD 0nM	MAD C_act	MAD Delta
Azacytidine	-0.43956	-0.450549	0.456044	0.13286	0.122332	0.117283	0.149061	0.146094	0.134493
Azacytidine	-0.356643	-0.356643	-0.048951	0.255138	0.255138	0.879919	0.215498	0.215498	0.215497
Azacytidine			-0.020979			0.948402	0.202295	0.202295	0.203111
Bortezomib	0.505882	0.435294	-0.0823529	0.0455816	0.0919524	0.761733	0.161551	0.167812	0.181331
Bortezomib	0.161765	-0.0382353	-0.502941	0.549483	0.888198	0.0470631	0.159316	0.166833	0.154592
Bortezomib	0.332143	0.628571		0.226472	0.0120795		0.151046	0.158159	0.159533
Cisplatin	0.108359	0.139319		0.66866	0.581396		0.245063	0.215136	0.237695
Cisplatin	0.395253	0.0361197	-0.682147	0.104497	0.886853	0.00181708	0.243808	0.263091	0.259795
Cisplatin	0.147059	-0.0617647	-0.288235	0.586793	0.820242	0.278984	0.319777	0.31926	0.37754
Dasatinib	0.723529	0.735294	0.141176	0.00153448	0.00117162	0.602003	0.550339	0.453059	0.938849
Dasatinib	0.614706	0.597059	0.182353	0.0112795	0.0146097	0.499075	0.78826	0.719627	0.806679
Dasatinib	0.664286	0.760714	0.467857	0.00691068	0.000991129	0.0786302	0.784907	0.76028	1.00126
Doxorubicin			0.0352941			0.896753	0.28666	0.28666	0.276395
Doxorubicin	0.279412	0.270588	-0.0647059	0.294618	0.310761	0.811821	0.332069	0.337375	0.337241
Doxorubicin	0.378571	0.317857	0.13941	0.164091	0.248291	0.620231	0.409019	0.415782	0.453238
Erlotinib	0.368421	0.368421	0.00526316	0.120645	0.120645	0.982939	0.518431	0.574932	0.562679
Erlotinib	0.614035	0.640867	0.318885	0.00671076	0.00415955	0.197128	0.56858	0.643171	0.657128
Erlotinib	0.345717	0.242518		0.159953	0.332231		0.487022	0.520254	0.483013
Geldanamycin	0.517028	0.510836	0.205366	0.0280061	0.0302797	0.413635	0.650441	0.62721	0.720961
Geldanamycin	0.497059	0.552941	-0.258824	0.0501336	0.0263145	0.333072	0.444499	0.449464	0.597692
Geldanamycin	0.385714	0.407143		0.155631	0.132013		0.586011	0.587874	0.58732
Gemcitabine	0.35	0.364706	0.135294	0.183869	0.164868	0.617367	0.58508	0.581747	0.637215
Gemcitabine	0.497059	0.420588	0.0558824	0.0501336	0.104768	0.837137	0.416982	0.419568	0.437533
Gemcitabine	0.525	0.160714	0.0821429	0.0444839	0.567197	0.771029	0.43063	0.481893	0.558905
Lapatinib	0.0147059	0.223529		0.956892	0.405298		0.415645	0.394548	0.402736
Lapatinib	0.517857	0.639286		0.0480041	0.0102884		0.572297	0.571268	0.580476
Lapatinib	0.210714	0.242857	-0.214286	0.450958	0.383128	0.443141	0.455952	0.458093	0.539199
Paclitaxel	0.444156	0.288312		0.0436843	0.205002		0.495087	0.523399	0.549103
Paclitaxel	0.603715	0.519092	0.424149	0.00797847	0.0272785	0.0793889	0.509249	0.536018	0.598501
Paclitaxel	0.44066	0.0216718	-0.473684	0.0672019	0.93198	0.0470641	0.328045	0.498213	0.600887
Sirolimus	0.667699	0.72549		0.00246239	0.000655434		0.598136	0.589123	0.71719
Sirolimus	0.742857	0.503571		0.00150949	0.0556545		0.601233	0.676277	0.766423
Sirolimus	0.0464286	0.160714	-0.128571	0.869492	0.567197	0.647916	0.616592	0.590345	0.674735
Sorafenib		0.180599			0.473289		0.104208	0.102326	0.104208
Sorafenib	0.566563	0.438596	0.0175439	0.0142268	0.0686441	0.944915	0.0924234	0.0919305	0.0954514
Sorafenib	0.114706	0.164706	0.185294	0.672291	0.542148	0.492057	0.100055	0.093071	0.101802
Sunitinib	0.255882	0.135294		0.33879	0.617367		0.334615	0.337029	0.329948
Sunitinib	0.225	0.117857	0.0214286	0.420105	0.675712	0.939578	0.254626	0.258928	0.258929
Sunitinib	0.589286	0.2	-0.0142857	0.0207944	0.474814	0.9597	0.135798	0.143128	0.144169
Topotecan	0.287926	0.527348		0.246615	0.0245139		0.402739	0.385923	0.524821
Topotecan	0.582143	0.596429	-0.314286	0.0227937	0.0189319	0.25394	0.485829	0.445669	0.583396
Topotecan	0.585714	0.660714		0.0217765	0.00733057		0.415324	0.379866	0.561033
Vorinostat	0.449123	0.245614	0.0438596	0.0537317	0.310793	0.858499	0.223344	0.213451	0.223974
Vorinostat	0.484211	0.338596		0.0356588	0.15619		0.265003	0.275853	0.310477
Vorinostat	0.731682	0.314757		0.000558032	0.203314		0.185548	0.212208	0.21081
Azacytidine		-0.154303			0.614737		0.154108	0.154108	0.154108
Azacytidine	-0.594406	-0.601399	-0.384615	0.0415215	0.0385885	0.21702	0.229022	0.229022	0.271472
Azacytidine	-0.307692	-0.636364	-0.405594	0.330589	0.0260969	0.190836	0.179131	0.179131	0.179131
Bortezomib	0.126471	0.0764706	-0.382353	0.640694	0.778341	0.143859	0.168474	0.152191	0.153016
Bortezomib	0.702941	0.770588		0.00238695	0.000476822		0.162629	0.163131	0.164333
Bortezomib	0.271429	0.346429		0.327789	0.205896		0.189539	0.199131	0.188336
Cisplatin	0.0691434	0.213622		0.785148	0.394688		0.275085	0.260528	0.271246
Cisplatin	0.339525	0.484004	-0.0794634	0.168071	0.0418255	0.753956	0.271367	0.271527	0.275546
Cisplatin	0.0823529	-0.167647	-0.341176	0.761733	0.534857	0.195933	0.270203	0.321321	0.327508
Dasatinib	0.514706	0.541176	0.576471	0.0413458	0.0304002	0.0194151	0.807914	0.708909	1.00373
Dasatinib	0.388235	0.438235	-0.264706	0.137282	0.08953	0.321804	0.938739	0.868194	1.05502
Dasatinib	0.660714	0.707143	-0.15	0.00733057	0.00319548	0.59363	0.701784	0.563107	0.89519
Doxorubicin	0.623529	0.414706		0.00985565	0.110229		0.266444	0.281292	0.285902
Doxorubicin	0.0647059	0.0735294	0.170588	0.811821	0.786679	0.52761	0.490697	0.492036	0.486794
Doxorubicin							0.297249	0.297249	0.297249
Erlotinib	0.312281	0.396491	0.114035	0.193042	0.0928338	0.642044	0.62554	0.630839	0.688668
Erlotinib	0.374613	0.246646	-0.00928793	0.125608	0.323809	0.970822	0.500594	0.505918	0.502605
Erlotinib	0.552116	0.395253	0.420021	0.0175129	0.104497	0.0826736	0.446001	0.458172	0.500373
Geldanamycin	0.407637	0.325077		0.0931231	0.188085		0.656895	0.666941	0.693161
Geldanamycin	0.414706	0.341176	-0.4	0.110229	0.195933	0.12475	0.710932	0.715133	0.755702
Geldanamycin	0.510714	0.535714	0.303571	0.0517255	0.039567	0.271356	0.433847	0.427101	0.491239
Gemcitabine							0.55168	0.55168	0.55168
Gemcitabine	0.688235	0.479412	-0.0823529	0.00320391	0.0602393	0.761733	0.429224	0.456798	0.568867
Gemcitabine	-0.0607143	-0.0321429	0.0928571	0.829812	0.909462	0.742045	0.580596	0.588829	0.545705
Lapatinib	0.288235	0.209637	-0.0941176	0.278984	0.435835	0.728814	0.553387	0.553957	0.550104
Lapatinib	0.232143	0.246429	0.125	0.405099	0.375951	0.657136	0.330721	0.332157	0.333666
Lapatinib		0.392857	-0.00357143		0.147467	0.989921	0.486472	0.435769	0.488489
Paclitaxel	0.394805	0.722078	-0.190909	0.0765268	0.000219101	0.407133	0.495583	0.434933	0.535278
Paclitaxel	0.31063	0.386997	0.192982	0.209625	0.112611	0.442944	0.411124	0.411421	0.42696
Paclitaxel	0.444788	0.45098	-0.00928793	0.0643852	0.0603262	0.970822	0.468184	0.474072	0.530121
Sirolimus	0.568627	0.55418		0.0138004	0.0170099		0.588163	0.611067	0.739767
Sirolimus	0.478571	0.55		0.0711308	0.0336554		0.496658	0.507893	0.574465
Sirolimus	0.610714	0.396429		0.0155928	0.143495		0.667677	0.731306	0.781612
Sorafenib	0.302374	0.0753354		0.222629	0.766392		0.105523	0.101577	0.105977
Sorafenib	0.164087	0.26935	0.267286	0.515295	0.279764	0.283608	0.0999648	0.0976138	0.107113
Sorafenib	0.167647	0.138235	0.214706	0.534857	0.609666	0.424559	0.0930769	0.0954156	0.0880043
Sunitinib	0.376471	0.320588	-0.141176	0.150648	0.226045	0.602003	0.181052	0.181505	0.193852
Sunitinib	0.392857	0.339286	-0.171429	0.147467	0.216029	0.541272	0.336555	0.331102	0.354922
Sunitinib	0.292857	0.353571	-0.0821429	0.289472	0.196072	0.771029	0.172197	0.174336	0.195806
Topotecan	0.783282	0.750258	-0.0608875	0.000120765	0.000335298	0.81033	0.293865	0.314736	0.472226
Topotecan	0.142857	0.135714	-0.0107143	0.611522	0.62962	0.96977	0.516743	0.502009	0.581986
Topotecan	0.585714	0.721429	-0.192857	0.0217765	0.00239887	0.491049	0.439753	0.441744	0.606079
Vorinostat	0.233333	0		0.336357	1		0.297102	0.319114	0.295477
Vorinostat	0.152632	-0.077193	-0.184211	0.532752	0.753443	0.450285	0.225015	0.268604	0.229406
Vorinostat	0.616099	0.675955		0.00647797	0.00207395		0.180223	0.181963	0.220514
Azacytidine	-0.46291	-0.450549	-0.571429	0.111173	0.122332	0.0413423	0.20029	0.210689	0.206239
Azacytidine	0	0	-0.0979021	1	1	0.762122	0.133703	0.143878	0.13401
Azacytidine	-0.538462	-0.755245	-0.48951	0.0708943	0.00450844	0.106252	0.236825	0.236801	0.235858
Bortezomib	0.1	0.117647	0.211921	0.712516	0.664341	0.430736	0.170542	0.15583	0.146642
Bortezomib	0.532353	0.552941	-0.0147059	0.0337686	0.0263145	0.956892	0.127366	0.127678	0.134769
Bortezomib	0.525	0.514286		0.0444839	0.0498392		0.24583	0.245859	0.245957
Cisplatin	0.215686	0.209494	0.106295	0.390027	0.404102	0.67464	0.263256	0.259994	0.261811
Cisplatin	0.446078	0.25		0.0726918	0.33317		0.308905	0.330708	0.331746
Cisplatin	-0.132353	0	-0.0490196	0.612593	1	0.851794	0.295682	0.323179	0.349405
Dasatinib	0.764706	0.726471	0.123529	0.000559676	0.00143618	0.648542	0.64672	0.670225	1.01343
Dasatinib	0.714706	0.670588		0.00186274	0.00446721		0.790608	0.796108	1.00074
Dasatinib	0.446429	0.542857	0.125	0.0952932	0.0365218	0.657136	0.773585	0.742638	0.751811
Doxorubicin	0.326471	0.373529	0.152941	0.217159	0.154122	0.571745	0.274735	0.258908	0.269373
Doxorubicin	0.202941	0.238235	0.0970588	0.450961	0.374254	0.720651	0.418774	0.417739	0.417739
Doxorubicin	0.482143	0.478571	-0.0714286	0.0687495	0.0711308	0.800296	0.338739	0.342009	0.39094
Erlotinib	0.545614	0.6	0.401754	0.015677	0.00661232	0.0881902	0.357631	0.382263	0.396881
Erlotinib	0.45098	0.552116	0.296182	0.0603262	0.0175129	0.232717	0.656572	0.630383	0.713026
Erlotinib	0.438596	0.53354	-0.302374	0.0686441	0.022588	0.222629	0.503302	0.468111	0.602679
Geldanamycin	0.644608	0.602941	-0.161765	0.00521448	0.0104069	0.535076	0.497025	0.505006	0.675392
Geldanamycin	0.570588	0.488235	-0.135294	0.0209907	0.055015	0.617367	0.559164	0.547832	0.620864
Geldanamycin	0.279412	0.285294		0.294618	0.284139		0.627393	0.632962	0.701021
Gemcitabine	0.352941	-0.161765	-0.0205882	0.179959	0.549483	0.939674	0.577759	0.585036	0.563036
Gemcitabine			-0.394118			0.130913	0.539138	0.539138	0.539138
Gemcitabine	0.178731	0.341376	-0.248436	0.523907	0.213031	0.371948	0.526315	0.520345	0.596826
Lapatinib	0.00294118	0.270588	0.05	0.991375	0.310761	0.8541	0.589566	0.534409	0.636305
Lapatinib	0.114286	0.146429	-0.0892857	0.685066	0.60255	0.751673	0.392282	0.375062	0.399142
Lapatinib	0.402053	0.575091		0.137387	0.0249079		0.490793	0.490793	0.490793
Paclitaxel	0.552632	0.603509		0.0141349	0.00622186		0.293384	0.307565	0.401726
Paclitaxel	0.396491	0.424561	0.296491	0.0928338	0.0700152	0.21773	0.477806	0.475155	0.549331
Paclitaxel	0.685965	0.764912	0.280702	0.00118468	0.000136234	0.244393	0.539092	0.526253	0.616216
Sirolimus	0.329412	0.388235		0.212801	0.137282		0.653352	0.626202	0.817751
Sirolimus	0.223529	0.241176		0.405298	0.368207		0.729019	0.724962	0.805782
Sirolimus	0.802941	0.788235		0.000180517	0.000286466		0.601942	0.649291	0.727176
Sorafenib	0.256966	0.236326	0.256966	0.303309	0.345101	0.303309	0.110539	0.107974	0.111064
Sorafenib			0.286765			0.264446	0.0972614	0.0972614	0.0972425
Sorafenib							0.116483	0.116483	0.116483
Sunitinib		0.0794118			0.770025		0.349848	0.348891	0.349848
Sunitinib	0.0428571	-0.1	-0.410714	0.87946	0.722897	0.128329	0.209242	0.214863	0.273763
Sunitinib	0.433013		0.130931	0.106908		0.641852	0.19396	0.19396	0.19396
Topotecan	0.511765	0.470588	0.00882353	0.0427234	0.0658195	0.974128	0.472567	0.455507	0.63522
Topotecan	0.691176	0.720588	-0.690214	0.00302472	0.00163819	0.00308247	0.407345	0.399358	0.639379
Topotecan	0.482353	0.679412		0.058459	0.00379343		0.346218	0.329249	0.417803
Vorinostat	0.450877	0.405263	0.0894737	0.0526897	0.0851904	0.715663	0.264645	0.255492	0.282412
Vorinostat	0.435088	0.442105	-0.138596	0.0626393	0.0580568	0.571491	0.226973	0.233525	0.23772
Vorinostat	0.562436	0.343653		0.015111	0.162629		0.20312	0.211859	0.221812
