# Supplementary material for: Predicting chemosensitivity using drug perturbed gene dynamics
Source: BMC Bioinformatics. 2021 Jan 7;22:15. doi: 10.1186/s12859-020-03947-y (PMC7789515; doi:10.1186/s12859-020-03947-y)
Supplement: Supplementary file 3 — Additional file 3: Additional Data for Figures 1 and 2. [file 12859_2020_3947_MOESM3_ESM.xlsx]

## Sheet: 24h
	0nM	C_act	Delta	P 0nM	P C_act	P Dleta	MAD 0nM	MAD C_act	MAD Delta
Azacytidine	-0.554945	-0.335165	-0.131868	0.0490045	0.262943	0.667608	0.146562	0.17441	0.134494
Azacytidine	-0.524476	-0.783217	0.167832	0.0800194	0.00258621	0.602099	0.215498	0.215498	0.215497
Azacytidine	-0.0591312	-0.480384		0.855158	0.113937		0.202295	0.202295	0.202295
Bortezomib	0.270588	0.667647	0.585294	0.310761	0.00471198	0.0172253	0.178474	0.130798	0.162924
Bortezomib	0.0852941	0.570588	0.611765	0.753465	0.0209907	0.0117884	0.152528	0.130048	0.105779
Bortezomib	0.453571	0.757143	0.482143	0.0894859	0.00108111	0.0687495	0.158086	0.122014	0.132574
Cisplatin	0.147575	0.221878	0.366357	0.55897	0.376225	0.134837	0.240326	0.211817	0.229598
Cisplatin	0.147575	0.219814		0.55897	0.380795		0.259919	0.260005	0.259794
Cisplatin	0.141176	0.229412	0.191176	0.602003	0.39272	0.478164	0.318978	0.302404	0.319777
Dasatinib	0.752941	0.832353	0.811765	0.000761081	6.32812e-05	0.000134322	0.446631	0.368192	0.452264
Dasatinib	0.55	0.817647	0.791176	0.027294	0.000109363	0.000261946	0.749279	0.597492	0.662999
Dasatinib	0.664286	0.792857	0.946429	0.00691068	0.000422077	9.44794e-08	0.777853	0.530331	0.472749
Doxorubicin		0.438235	0.558824		0.08953	0.0244365	0.28666	0.248114	0.233805
Doxorubicin	0.185294	0.252941	0.491176	0.492057	0.344563	0.0533504	0.326957	0.321835	0.309023
Doxorubicin	0.164286	0.539286	0.821429	0.558497	0.0380217	0.000173148	0.442811	0.424946	0.364155
Erlotinib	0.282456	0.436842	0.503509	0.241332	0.061469	0.027966	0.549023	0.518844	0.465397
Erlotinib	0.644995	0.789474		0.00384937	9.78107e-05		0.645596	0.54398	0.657129
Erlotinib	0.151703	0.376677	0.234262	0.547901	0.123372	0.349454	0.513789	0.453107	0.473576
Geldanamycin	0.469556	0.647059	0.843137	0.0492934	0.00370153	1.1129e-05	0.643166	0.573764	0.524056
Geldanamycin	0.591176	0.720588	0.617647	0.0158756	0.00163819	0.010788	0.475849	0.307461	0.36403
Geldanamycin	0.410714	0.678571	0.753571	0.128329	0.00541655	0.00117758	0.56486	0.449487	0.416881
Gemcitabine	0.05	0.323529	0.167647	0.8541	0.221574	0.534857	0.628282	0.569845	0.609396
Gemcitabine		0.791176	0.761765		0.000261946	0.000605343	0.437533	0.339285	0.339385
Gemcitabine	0.0785714	0.442857	0.321429	0.780755	0.0982941	0.242719	0.511109	0.424679	0.543106
Lapatinib	0.0323529	0.594118	0.332353	0.90532	0.0152324	0.2085	0.420186	0.330444	0.385121
Lapatinib	0.510714	0.721429	0.432143	0.0517255	0.00239887	0.107693	0.570482	0.454224	0.473305
Lapatinib	0.307143	0.625	0.0464286	0.265473	0.0127275	0.869492	0.480548	0.413209	0.413502
Paclitaxel	0.244156	0.441558	0.337662	0.286153	0.0450783	0.134397	0.508933	0.471189	0.529181
Paclitaxel	0.417957	0.686275	0.188854	0.0843526	0.00166091	0.452946	0.532381	0.479443	0.590542
Paclitaxel	0.448916	0.545924	0.49226	0.0616574	0.0190927	0.037965	0.315103	0.35485	0.40222
Sirolimus	0.477812	0.605779	0.547988	0.0449122	0.00771061	0.0185541	0.616273	0.565638	0.667372
Sirolimus	0.617857	0.625	0.457143	0.0141039	0.0127275	0.0866781	0.674285	0.60499	0.692767
Sirolimus	0.378571	0.503571	0.1	0.164091	0.0556545	0.722897	0.520886	0.456559	0.672891
Sorafenib	0.0319917	0.275542	0.424149	0.899719	0.268425	0.0793889	0.104053	0.0886682	0.0915543
Sorafenib	0.448916	0.609907	0.53354	0.0616574	0.00719666	0.022588	0.0924098	0.0902465	0.0809704
Sorafenib	0.1	0.197059	0.685294	0.712516	0.464464	0.00339156	0.0947677	0.0946829	0.0807189
Sunitinib	0.414706	0.344118	-0.367647	0.110229	0.191856	0.161232	0.314582	0.3282	0.354355
Sunitinib	0.232143	0.125	0.0428571	0.405099	0.657136	0.87946	0.253818	0.258928	0.258929
Sunitinib	0.282143	-0.0321429	-0.325	0.308284	0.909462	0.237225	0.135454	0.175382	0.144169
Topotecan	0.0753354	0.0918473	0.23839	0.766392	0.717003	0.34078	0.52252	0.461105	0.517473
Topotecan	0.239286	0.360714	0.3	0.390379	0.186554	0.277317	0.543285	0.538888	0.567271
Topotecan	0.357143	0.403571	0.0178571	0.191275	0.135768	0.949635	0.473066	0.460655	0.562385
Vorinostat	0.291228	0.557895	0.378947	0.226397	0.0130599	0.1096	0.214904	0.199746	0.197775
Vorinostat	0.119298	0.226316	0.491228	0.626648	0.3515	0.0326923	0.294381	0.288413	0.276669
Vorinostat	0.426213	0.680083	0.671827	0.0777829	0.0018996	0.0022613	0.207551	0.187771	0.186816
Azacytidine	-0.428571	-0.43956		0.143971	0.13286		0.158423	0.158255	0.154108
Azacytidine	-0.440559	-0.342657	0.461538	0.151735	0.275567	0.130948	0.229022	0.229022	0.22902
Azacytidine	-0.398601	-0.454545	-0.41958	0.199335	0.137658	0.174519	0.179131	0.179131	0.179131
Bortezomib	0.0676471	0.452941	0.702941	0.80342	0.0780987	0.00238695	0.159843	0.14176	0.121569
Bortezomib	0.347059	0.829412	0.752941	0.187834	7.08845e-05	0.000761081	0.15882	0.10945	0.117492
Bortezomib	0.317857	0.689286	0.728571	0.248291	0.00447373	0.00206521	0.192434	0.157162	0.147187
Cisplatin	0.444788	0.203302	-0.356037	0.0643852	0.418447	0.147026	0.249847	0.278972	0.27338
Cisplatin	0.362229		-0.20743	0.139625		0.408854	0.271296	0.273001	0.274553
Cisplatin	-0.0676471	0.132353	-0.297059	0.80342	0.625106	0.263863	0.273141	0.264979	0.276789
Dasatinib	0.338235	0.755882	0.832353	0.200066	0.000705891	6.32812e-05	0.916279	0.564472	0.545676
Dasatinib	0.479412	0.747059	0.832353	0.0602393	0.000882107	6.32812e-05	0.877188	0.703878	0.735727
Dasatinib	0.742857	0.878571	0.8	0.00150949	1.63153e-05	0.00034227	0.578046	0.422313	0.448653
Doxorubicin	0.288235	0.311765	0.661765	0.278984	0.2398	0.00523375	0.314712	0.290026	0.287928
Doxorubicin	-0.117647	-0.155882	0.744118	0.664341	0.564282	0.000948283	0.490253	0.493733	0.44912
Doxorubicin		-0.117857	0.825		0.675712	0.000153236	0.297249	0.32844	0.260163
Erlotinib	0.233333	0.6	0.589474	0.336357	0.00661232	0.00790514	0.655266	0.60261	0.510908
Erlotinib	0.347781	0.519092	0.630547	0.157308	0.0272785	0.00502514	0.495738	0.434995	0.412014
Erlotinib	0.558308	0.436533	0.663571	0.0160382	0.070109	0.00267798	0.503935	0.478184	0.382668
Geldanamycin	0.47162	0.680083	0.847265	0.048169	0.0018996	9.11495e-06	0.638198	0.551451	0.451733
Geldanamycin	0.211765	0.455882	0.738235	0.431083	0.0759455	0.00109285	0.736921	0.604625	0.533587
Geldanamycin	0.485714	0.617857	0.732143	0.0664263	0.0141039	0.00191296	0.450669	0.428639	0.3641
Gemcitabine	0.132882	0.426471	0.473529	0.623712	0.0994991	0.0639191	0.55168	0.415381	0.43158
Gemcitabine	0.391176	0.705882	0.823529	0.134071	0.0022459	8.83914e-05	0.532794	0.459298	0.425042
Gemcitabine	-0.503571	-0.0607143	0.357143	0.0556545	0.829812	0.191275	0.651055	0.600013	0.537865
Lapatinib	0.605882	0.579412	0.567647	0.0128603	0.0186625	0.0218146	0.552678	0.539457	0.482459
Lapatinib	0.471429	0.621429	0.210714	0.0760704	0.013402	0.450958	0.337395	0.298865	0.319461
Lapatinib	0.335714	0.689286	0.128571	0.221212	0.00447373	0.647916	0.462667	0.40547	0.403093
Paclitaxel	0.644156	0.64026	0.609091	0.00162414	0.00176979	0.00338229	0.417429	0.434446	0.471766
Paclitaxel	0.226006	0.397317	0.79773	0.367178	0.102535	7.30413e-05	0.427065	0.417641	0.371708
Paclitaxel	0.550052	0.649123	0.675955	0.0180276	0.00355837	0.00207395	0.455691	0.437635	0.513695
Sirolimus	0.422085	0.448916	0.578947	0.081019	0.0616574	0.0118185	0.597059	0.574875	0.722657
Sirolimus	0.589286	0.660714	0	0.0207944	0.00733057	1	0.449498	0.411779	0.651194
Sirolimus	0.560714	0.746429	0.535714	0.0296765	0.00139141	0.039567	0.692964	0.654155	0.720931
Sorafenib	0.386997	0.296182	0.692466	0.112611	0.232717	0.00144761	0.105549	0.104011	0.0875601
Sorafenib	0.306502	0.508772	0.678019	0.216064	0.0310685	0.0019852	0.098085	0.0975883	0.080642
Sorafenib	0.208824	0.252941	0.45	0.437659	0.344563	0.0802957	0.0895548	0.0911123	0.083422
Sunitinib	0.323529	0.167647	-0.35	0.221574	0.534857	0.183869	0.182293	0.210896	0.193852
Sunitinib	0.621429	0.503571	0.0964286	0.013402	0.0556545	0.732453	0.312216	0.327794	0.354922
Sunitinib	0.482143	0.403571	-0.0892857	0.0687495	0.135768	0.751673	0.1747	0.175092	0.2096
Topotecan	0.552116	0.389061	0.137255	0.0175129	0.110542	0.587062	0.408428	0.445422	0.477183
Topotecan	-0.075	-0.0928571	-0.0357143	0.790511	0.742045	0.899447	0.575043	0.616637	0.611097
Topotecan	0.275	0.375	0.325	0.321211	0.168433	0.237225	0.554233	0.557064	0.592301
Vorinostat	0.121053	0.114035	0.321053	0.621549	0.642044	0.180169	0.299485	0.306096	0.28458
Vorinostat	0.054386	0.221053	0.624561	0.82499	0.36311	0.00425457	0.252238	0.25615	0.18087
Vorinostat	-0.00309598	0.574819	0.316821	0.990272	0.012582	0.200205	0.23305	0.182246	0.181674
Azacytidine	-0.230769	-0.274725	-0.228286	0.448127	0.363675	0.453164	0.20815	0.208644	0.20029
Azacytidine	0.0909091	-0.00699301	-0.195804	0.778725	0.982792	0.541936	0.133703	0.133703	0.133237
Azacytidine	-0.643357	-0.748252	-0.0559441	0.0240032	0.00512408	0.862898	0.251611	0.270734	0.235148
Bortezomib	0.232353	0.267647	0.379412	0.386511	0.316254	0.147227	0.165844	0.147875	0.12512
Bortezomib	0.435294	0.852941	0.411765	0.0919524	2.67907e-05	0.113034	0.12725	0.0942883	0.107827
Bortezomib	0.596429	0.678571	0.771429	0.0189319	0.00541655	0.000756875	0.245897	0.19663	0.195705
Cisplatin	0.285862			0.25017			0.259701	0.26173	0.26173
Cisplatin	0.318627	0.448529	-0.0661765	0.212592	0.0709464	0.800774	0.306439	0.304217	0.309247
Cisplatin	-0.161765	-0.0563725		0.535076	0.829849		0.325096	0.31827	0.300405
Dasatinib	0.697059	0.776471	0.676471	0.00269059	0.000404351	0.00400825	0.730545	0.429677	0.626103
Dasatinib	0.685294	0.797059	0.941176	0.00339156	0.000218098	5.58894e-08	0.785502	0.654565	0.486313
Dasatinib	0.392857	0.664286	0.8	0.147467	0.00691068	0.00034227	0.796442	0.665583	0.550283
Doxorubicin	0.376471	0.258824	0.638235	0.150648	0.333072	0.00780114	0.254655	0.281235	0.234235
Doxorubicin	-0.0352941	-0.1	0.532353	0.896753	0.712516	0.0337686	0.419505	0.428082	0.356065
Doxorubicin	0.446429	0.353571	0.696429	0.0952932	0.196072	0.00392119	0.353142	0.357793	0.335112
Erlotinib	0.0526316	0.308772	0.168421	0.830556	0.198359	0.490672	0.43438	0.390168	0.389688
Erlotinib	0.438596	0.649123	0.591331	0.0686441	0.00355837	0.00974749	0.665022	0.602231	0.563161
Erlotinib	0.52322	0.605779	0.459236	0.0258675	0.00771061	0.0552157	0.483781	0.450174	0.473972
Geldanamycin	0.654412	0.803922	0.718137	0.00436798	0.000100739	0.00116704	0.569227	0.408851	0.479065
Geldanamycin	0.502941	0.632353	0.694118	0.0470631	0.00857758	0.00285371	0.541627	0.48291	0.452333
Geldanamycin	0.347059	0.529412	0.720588	0.187834	0.034952	0.00163819	0.625208	0.510424	0.42604
Gemcitabine	0.158824	0.476471	0.476471	0.556861	0.0620592	0.0620592	0.527698	0.458198	0.513765
Gemcitabine	0.0929758	0.397059	0.482353	0.731991	0.127806	0.058459	0.539138	0.400262	0.41946
Gemcitabine		0.741734	0.49151		0.00154825	0.0627775	0.598353	0.463665	0.512581
Lapatinib	0.247059	0.511765	0.458824	0.356275	0.0427234	0.0738355	0.569796	0.491763	0.538349
Lapatinib	0.139286	0.582143	0.207143	0.620546	0.0227937	0.458843	0.372605	0.353987	0.403602
Lapatinib	0.682143	0.628571	0.528571	0.00508633	0.0120795	0.0427973	0.421269	0.360885	0.422488
Paclitaxel	0.664912	0.615789	0.442105	0.00189583	0.00500052	0.0580568	0.270242	0.276999	0.333287
Paclitaxel	0.424561	0.601754	0.484211	0.0700152	0.00641467	0.0356588	0.45267	0.446586	0.514002
Paclitaxel	0.759649	0.807018	0.524561	0.000161259	2.97154e-05	0.0211231	0.509544	0.486346	0.575667
Sirolimus	0.252941	0.3	0.182353	0.344563	0.258936	0.499075	0.710255	0.648715	0.764373
Sirolimus	0.152941	0.326471	0.273529	0.571745	0.217159	0.305323	0.691988	0.660952	0.749363
Sirolimus	0.761765	0.785294	0.385294	0.000605343	0.000312854	0.140544	0.603229	0.567729	0.623773
Sorafenib	0.331269	0.162023	0.585139	0.179322	0.520665	0.0107431	0.103418	0.101967	0.0888056
Sorafenib	0.414216		0.745098	0.0983312		0.000598715	0.0885555	0.0972614	0.0820297
Sorafenib			0.301471			0.239624	0.116483	0.116483	0.0938035
Sunitinib	0.517647	0.441176	-0.0823529	0.0400018	0.0871536	0.761733	0.33413	0.334306	0.372712
Sunitinib	0.571429	0.175		0.0260632	0.532748		0.181584	0.195161	0.219428
Sunitinib	0.146429			0.60255			0.187893	0.19396	0.19396
Topotecan	0.208824	0.264706	-0.1	0.437659	0.321804	0.712516	0.544305	0.528922	0.654785
Topotecan	0.182353	0.511765		0.499075	0.0427234		0.588403	0.533419	0.639379
Topotecan	0.361765	0.241176	0.0147059	0.168559	0.368207	0.956892	0.389445	0.402638	0.428817
Vorinostat	0.045614	0.0964912	0.408772	0.852896	0.694348	0.0822663	0.306716	0.29638	0.231617
Vorinostat			0.585965			0.00837907	0.23891	0.23891	0.209056
Vorinostat	-0.0546956	-0.0546956	0.304438	0.829335	0.829335	0.219331	0.237813	0.238535	0.193665

## Sheet: 6h
	0nM	C_act	Delta	P 0nM	P C_act	P Dleta	MAD 0nM	MAD C_act	MAD Delta
Azacytidine	-0.582418	-0.510989	-0.0274725	0.0367413	0.0743289	0.929012	0.197251	0.148223	0.134494
Azacytidine	-0.65035	-0.769231	0.160839	0.0220342	0.00344645	0.617523	0.215498	0.215498	0.215497
Azacytidine		0.0436713			0.8928		0.202295	0.202295	0.202295
Bortezomib	0.429412	0.167647	0.144118	0.0969365	0.534857	0.594378	0.164874	0.179372	0.181972
Bortezomib	0.135294	-0.0529412	-0.347059	0.617367	0.84561	0.187834	0.15045	0.16368	0.173969
Bortezomib	0.164286	0.589286		0.558497	0.0207944		0.157392	0.157968	0.159533
Cisplatin	0.174407	0.153767	0.00103199	0.488839	0.542403	0.996757	0.234887	0.229532	0.235945
Cisplatin	0.436533	0.393189	0.0505676	0.070109	0.106485	0.842056	0.231209	0.245376	0.257405
Cisplatin	0.220588	0.15	-0.147059	0.411666	0.579249	0.586793	0.303488	0.319777	0.319778
Dasatinib	0.708824	0.852941	0.782353	0.00211168	2.67907e-05	0.000341221	0.491685	0.431374	0.706516
Dasatinib	0.602941	0.685294	0.802941	0.0134241	0.00339156	0.000180517	0.780056	0.687136	0.729083
Dasatinib	0.678571	0.782143	0.717857	0.00541655	0.00056971	0.00258117	0.809087	0.679126	0.801216
Doxorubicin		0.21456	-0.229412		0.424883	0.39272	0.28666	0.28666	0.281279
Doxorubicin	0.176471	0.267647	-0.394118	0.513251	0.316254	0.130913	0.35261	0.33164	0.351997
Doxorubicin	0.0214286	0.214286	-0.260714	0.939578	0.443141	0.347979	0.470443	0.429861	0.480942
Erlotinib	0.45614	0.421053	-0.00175439	0.0496554	0.072612	0.994313	0.560352	0.540885	0.562678
Erlotinib	0.692466	0.593395	0.20743	0.00144761	0.00943262	0.408854	0.551367	0.5831	0.646233
Erlotinib	0.409701	0.27967	-0.0505676	0.0913184	0.261026	0.842056	0.471488	0.476771	0.492198
Geldanamycin	0.566563	0.448916		0.0142268	0.0616574		0.67044	0.642169	0.737288
Geldanamycin	0.597059	0.523529	0.679412	0.0146097	0.0374126	0.00379343	0.435367	0.471941	0.464006
Geldanamycin	0.292857	0.375	-0.175	0.289472	0.168433	0.532748	0.600053	0.5618	0.665823
Gemcitabine	0.373529	0.452941	-0.176471	0.154122	0.0780987	0.513251	0.575869	0.549733	0.625609
Gemcitabine		0.461765	-0.223529		0.0717684	0.405298	0.437533	0.361071	0.437542
Gemcitabine	0.203571	0.267857	0.0857143	0.466795	0.334444	0.761334	0.506187	0.475239	0.563729
Lapatinib	0.220588	0.341176	0.158824	0.411666	0.195933	0.556861	0.390389	0.38517	0.399489
Lapatinib	0.675	0.667857	0.0678571	0.0057635	0.00650996	0.810109	0.543439	0.540682	0.607835
Lapatinib	0.110714	0.396429	0.210714	0.694463	0.143495	0.450958	0.484125	0.462361	0.503702
Paclitaxel	0.415584	0.374026	0.35974	0.0609854	0.0948581	0.109211	0.493689	0.511719	0.505289
Paclitaxel	0.630547	0.638803	0.488132	0.00502514	0.00432212	0.0398595	0.512181	0.49669	0.596605
Paclitaxel	0.545924	0.678019	-0.0278638	0.0190927	0.0019852	0.912608	0.32162	0.305565	0.400152
Sirolimus	0.53354	0.477812		0.022588	0.0449122		0.626558	0.643143	0.71719
Sirolimus	0.432143	0.539286	-0.0857143	0.107693	0.0380217	0.761334	0.759278	0.678552	0.767845
Sirolimus	0.167857	0.317857	0.328571	0.549856	0.248291	0.23181	0.6217	0.52185	0.672029
Sorafenib	-0.0753354			0.766392			0.10352	0.104208	0.104208
Sorafenib	0.547988	0.436533	-0.27967	0.0185541	0.070109	0.261026	0.0940821	0.0912936	0.0950694
Sorafenib	-0.273529	-0.0205882	-0.152941	0.305323	0.939674	0.571745	0.103651	0.0985934	0.101802
Sunitinib	0.488235	0.414706	-0.0205882	0.055015	0.110229	0.939674	0.317659	0.317019	0.330364
Sunitinib	0.335714	0.232143	-0.171429	0.221212	0.405099	0.541272	0.246098	0.248763	0.258929
Sunitinib	0.625	0.575	-0.0678571	0.0127275	0.0249362	0.810109	0.119544	0.141652	0.144169
Topotecan	0.465428	0.267286	0.209494	0.0516016	0.283608	0.404102	0.370895	0.414612	0.477816
Topotecan	0.532143	0.467857	0.192857	0.0411586	0.0786302	0.491049	0.47052	0.504978	0.563327
Topotecan	0.639286	0.553571	0	0.0102884	0.0322871	1	0.401749	0.403323	0.548316
Vorinostat	0.319298	0.264912	-0.178947	0.182696	0.273051	0.463554	0.2239	0.209803	0.242027
Vorinostat	0.249123	0.315789	0.205263	0.303709	0.187821	0.399223	0.288221	0.281064	0.310477
Vorinostat	0.312693	0.339525	0.0815273	0.206454	0.168071	0.747759	0.210562	0.209694	0.207996
Azacytidine	-0.32967	-0.154303	-0.434066	0.271335	0.614737	0.138342	0.162295	0.154108	0.154108
Azacytidine	-0.447552	-0.342657	-0.034965	0.144586	0.275567	0.914093	0.229021	0.229021	0.22902
Azacytidine	-0.34965	-0.552448	-0.307692	0.265239	0.0625115	0.330589	0.179131	0.179131	0.179131
Bortezomib	0.0382353	0.0852941	-0.352941	0.888198	0.753465	0.179959	0.157184	0.15625	0.187479
Bortezomib	0.288235	0.502941	-0.3	0.278984	0.0470631	0.258936	0.159039	0.163401	0.172045
Bortezomib	0.2	0.157143	0.025	0.474814	0.575953	0.929529	0.190017	0.190923	0.187967
Cisplatin	0.203302	0.370485	0.100103	0.418447	0.130166	0.69269	0.265925	0.251294	0.254122
Cisplatin	0.622291		0.172343	0.00581855		0.494076	0.271318	0.273001	0.255601
Cisplatin	-0.0323529	0	0.332353	0.90532	1	0.2085	0.268256	0.262612	0.273838
Dasatinib	0.552941	0.614706	0.773529	0.0263145	0.0112795	0.000439356	0.76772	0.624966	0.736588
Dasatinib	0.505882	0.591176	0.729412	0.0455816	0.0158756	0.00134308	0.926727	0.782805	0.865714
Dasatinib	0.692857	0.817857	0.85	0.00419023	0.000195137	5.99589e-05	0.562817	0.436392	0.674416
Doxorubicin	0.488235	0.561765		0.055015	0.023537		0.296796	0.285891	0.285902
Doxorubicin	-0.0117647	-0.0470588	-0.132353	0.965508	0.862604	0.625106	0.490667	0.492844	0.486582
Doxorubicin	0.185577		-0.153571	0.507861		0.584764	0.297249	0.297249	0.297316
Erlotinib	0.34386	0.259649	-0.0561404	0.149447	0.283048	0.819431	0.643839	0.655796	0.688668
Erlotinib	0.405573	0.327141	0.252838	0.0949534	0.185133	0.311413	0.547426	0.494395	0.504945
Erlotinib	0.426213	0.614035	0.0856553	0.0777829	0.00671076	0.73541	0.452599	0.452871	0.492313
Geldanamycin	0.368421	0.351909		0.132487	0.152107		0.669048	0.684718	0.693161
Geldanamycin	0.241176	0.235294	0.311765	0.368207	0.380356	0.2398	0.734011	0.731738	0.701398
Geldanamycin	0.514286	0.482143	-0.0392857	0.0498392	0.0687495	0.889446	0.43983	0.451756	0.536185
Gemcitabine	-0.0172789	0.0941176	0.0294118	0.949358	0.728814	0.913896	0.55168	0.476482	0.530893
Gemcitabine	0.461765	0.426471	0.529412	0.0717684	0.0994991	0.034952	0.513095	0.512572	0.566217
Gemcitabine	-0.385714	-0.210714	-0.0785714	0.155631	0.450958	0.780755	0.63241	0.562808	0.550118
Lapatinib	0.579412	0.735294	-0.0176471	0.0186625	0.00117162	0.94828	0.548469	0.545791	0.561325
Lapatinib	0.378571	0.385714		0.164091	0.155631		0.334053	0.296503	0.337547
Lapatinib	0.507143	0.710714	0.242857	0.0536637	0.00297899	0.383128	0.462828	0.427781	0.488144
Paclitaxel	0.738961	0.690909	0.635065	0.000129961	0.000524751	0.00198098	0.416336	0.426344	0.491313
Paclitaxel	0.318885	0.436533	0.265222	0.197128	0.070109	0.287484	0.402071	0.397235	0.403798
Paclitaxel	0.50258	0.45098	0.378741	0.0335305	0.0603262	0.121164	0.465049	0.473256	0.544782
Sirolimus	0.312693	0.205366	0.168215	0.206454	0.413635	0.504633	0.642768	0.660255	0.765277
Sirolimus	0.485714	0.521429	-0.321429	0.0664263	0.0462192	0.242719	0.509465	0.496763	0.573583
Sirolimus	0.475	0.571429		0.0735709	0.0260632		0.706798	0.670604	0.781612
Sorafenib	-0.0505676	0.0423117	-0.182663	0.842056	0.867607	0.468161	0.109647	0.108134	0.111973
Sorafenib	0.112487	0.393189		0.656757	0.106485		0.104063	0.100364	0.103773
Sorafenib	0.147059	0.3	-0.0794118	0.586793	0.258936	0.770025	0.0917503	0.083776	0.0897656
Sunitinib	0.4	0.252941	-0.0882353	0.12475	0.344563	0.745222	0.178267	0.177656	0.193852
Sunitinib	0.571429	0.578571	0.00714286	0.0260632	0.0238467	0.979844	0.31218	0.328497	0.354909
Sunitinib	0.5	0.435714	0.235714	0.0576988	0.104493	0.397703	0.164699	0.152404	0.195806
Topotecan	0.770898	0.708978	0.242518	0.000180557	0.000986926	0.332231	0.305321	0.324841	0.446107
Topotecan	0.139286	-0.00714286	-0.221429	0.620546	0.979844	0.427714	0.513892	0.530632	0.5895
Topotecan	0.7	0.582143	0.242857	0.00366607	0.0227937	0.383128	0.43369	0.516185	0.59031
Vorinostat	-0.103509	-0.0614035	0.121053	0.673252	0.802807	0.621549	0.315519	0.307379	0.295477
Vorinostat	-0.170175	-0.0368421	-0.240351	0.4861	0.880971	0.321602	0.268055	0.268902	0.246408
Vorinostat	0.719298	0.708978	-0.0278638	0.000766664	0.000986926	0.912608	0.184812	0.179435	0.211878
Azacytidine	-0.576557	-0.373626	-0.115385	0.0391462	0.208554	0.70739	0.20029	0.200282	0.198464
Azacytidine	-0.174825	-0.321678	0.104895	0.586824	0.30791	0.745609	0.153691	0.151263	0.134088
Azacytidine	-0.692308	-0.762238	0.202797	0.012593	0.00395045	0.527302	0.237583	0.248058	0.235148
Bortezomib	0.0794118	0.170588	-0.305882	0.770025	0.52761	0.249254	0.178751	0.167861	0.167265
Bortezomib	0.467647	0.376471	0.126471	0.0677609	0.150648	0.640694	0.127041	0.128286	0.134598
Bortezomib	0.510714	0.521429		0.0517255	0.0462192		0.245807	0.245876	0.245957
Cisplatin	0.308566	0.155831	0.31063	0.212829	0.536931	0.209625	0.25993	0.260836	0.262212
Cisplatin	0.659314	0.502451	0.227941	0.00398858	0.039833	0.378911	0.30514	0.30023	0.313107
Cisplatin	0.0955882	0.00490196		0.715158	0.985103		0.299235	0.30393	0.300405
Dasatinib	0.732353	0.873529	0.635294	0.00125496	9.86965e-06	0.00818206	0.640051	0.449384	0.839649
Dasatinib	0.682353	0.75	0.473529	0.00358797	0.000819764	0.0639191	0.857623	0.719407	0.969575
Dasatinib	0.446429	0.603571	0.653571	0.0952932	0.0172001	0.00823037	0.796874	0.703622	0.65594
Doxorubicin	0.417647	0.355882	0.155882	0.107474	0.176104	0.564282	0.253774	0.266625	0.269377
Doxorubicin	-0.0705882	0.120588	0.623529	0.795039	0.656425	0.00985565	0.425212	0.417563	0.417739
Doxorubicin	0.303571	0.332143	-0.285714	0.271356	0.226472	0.301936	0.362382	0.351687	0.390286
Erlotinib	0.268421	0.401754	-0.0438596	0.26651	0.0881902	0.858499	0.405432	0.404381	0.42115
Erlotinib	0.560372	0.574819	-0.0794634	0.0155691	0.012582	0.753956	0.650977	0.628788	0.740813
Erlotinib	0.531476	0.529412	-0.153767	0.0232163	0.0238582	0.542403	0.445026	0.462558	0.594335
Geldanamycin	0.571078	0.629902	0.563725	0.0166464	0.00672793	0.018435	0.508999	0.580936	0.654979
Geldanamycin	0.573529	0.338235	0.0235294	0.020191	0.200066	0.931074	0.543339	0.568356	0.622409
Geldanamycin	0.35	0.332353		0.183869	0.2085		0.630992	0.625928	0.701021
Gemcitabine	0.129412	0.45	-0.408824	0.632882	0.0802957	0.115888	0.580361	0.469111	0.617285
Gemcitabine	-0.140256	0.116346		0.604398	0.667853		0.539138	0.539138	0.539138
Gemcitabine	0.100089	0.350313	-0.0571939	0.722659	0.200515	0.839558	0.542765	0.501256	0.580807
Lapatinib	0.220588	0.417647	0.379412	0.411666	0.107474	0.147227	0.577429	0.532108	0.623823
Lapatinib	0.328571	0.192857	0.225	0.23181	0.491049	0.420105	0.384352	0.386991	0.405423
Lapatinib	0.432143	0.75	0.282143	0.107693	0.0012809	0.308284	0.4289	0.415149	0.508416
Paclitaxel	0.596491	0.547368	0.285965	0.00702252	0.0152795	0.235285	0.291803	0.280164	0.37259
Paclitaxel	0.564912	0.478947	0.559649	0.0117297	0.0380171	0.0127166	0.452411	0.470107	0.544611
Paclitaxel	0.796491	0.812281	0.368421	4.49098e-05	2.39455e-05	0.120645	0.506069	0.504264	0.577855
Sirolimus	0.394118	0.408824		0.130913	0.115888		0.680767	0.696264	0.817751
Sirolimus	0.241176	0.338235	0.126471	0.368207	0.200066	0.640694	0.697212	0.707049	0.810695
Sirolimus	0.752941	0.788235		0.000761081	0.000286466		0.629293	0.603472	0.727176
Sorafenib	0.349845	0.19711	-0.0918473	0.154692	0.433058	0.717003	0.105006	0.102902	0.112277
Sorafenib			-0.0735294			0.779127	0.0972614	0.0972614	0.0986621
Sorafenib							0.116483	0.116483	0.116483
Sunitinib	0.517647	0.302941	-0.438235	0.0400018	0.254067	0.08953	0.333303	0.335618	0.349934
Sunitinib	0.139286	0.0928571		0.620546	0.742045		0.207649	0.207078	0.219428
Sunitinib	0.160714	0.107143	-0.0733454	0.567197	0.703901	0.795041	0.190031	0.189167	0.19396
Topotecan	0.364706	0.388235	-0.0382353	0.164868	0.137282	0.888198	0.466436	0.505319	0.599033
Topotecan	0.708824	0.670588	-0.0558824	0.00211168	0.00446721	0.837137	0.423094	0.424749	0.626939
Topotecan	0.579412	0.479412	-0.00294118	0.0186625	0.0602393	0.991375	0.333374	0.351153	0.420798
Vorinostat	0.349123	0.435088	-0.121053	0.142909	0.0626393	0.621549	0.268916	0.257463	0.286484
Vorinostat	0.484211	0.347368	0.0754386	0.0356588	0.145066	0.758887	0.233631	0.237399	0.238774
Vorinostat	0.0650155	0.168215	-0.463364	0.797715	0.504633	0.0527859	0.219934	0.211246	0.28235

## Sheet: 2h
	0nM	C_act	Delta	P 0nM	P C_act	P Dleta	MAD 0nM	MAD C_act	MAD Delta
Azacytidine	-0.43956	-0.521978	0.406593	0.13286	0.0672917	0.167978	0.149061	0.146691	0.134493
Azacytidine	-0.356643	-0.426573	0.51049	0.255138	0.1667	0.0899137	0.215498	0.215498	0.215497
Azacytidine		0.0436713	-0.174825		0.8928	0.586824	0.202295	0.202295	0.202662
Bortezomib	0.505882	0.491176	0.338235	0.0455816	0.0533504	0.200066	0.161551	0.159052	0.181303
Bortezomib	0.161765	0.270588	-0.338235	0.549483	0.310761	0.200066	0.159316	0.15188	0.159651
Bortezomib	0.332143	0.460714	0.314286	0.226472	0.0839334	0.25394	0.151046	0.14156	0.159533
Cisplatin	0.108359	0.27967	0.0216718	0.66866	0.261026	0.93198	0.245063	0.215929	0.234234
Cisplatin	0.395253	0.325077	0.172343	0.104497	0.188085	0.494076	0.243808	0.244677	0.250638
Cisplatin	0.147059	0.523529	0.323529	0.586793	0.0374126	0.221574	0.319777	0.30877	0.319777
Dasatinib	0.723529	0.7	-0.158824	0.00153448	0.00253509	0.556861	0.550339	0.433208	0.979157
Dasatinib	0.614706	0.626471		0.0112795	0.00941398		0.78826	0.752212	0.93775
Dasatinib	0.664286	0.746429		0.00691068	0.00139141		0.784907	0.760662	1.07719
Doxorubicin		0.423529	-0.282353		0.102109	0.28935	0.28666	0.238399	0.300567
Doxorubicin	0.279412	0.417647	-0.0323529	0.294618	0.107474	0.90532	0.332069	0.31899	0.337126
Doxorubicin	0.378571	0.292857	-0.171429	0.164091	0.289472	0.541272	0.409019	0.413721	0.468672
Erlotinib	0.368421	0.266667		0.120645	0.269768		0.518431	0.576506	0.562679
Erlotinib	0.614035	0.671827	0.517028	0.00671076	0.0022613	0.0280061	0.56858	0.643798	0.630765
Erlotinib	0.345717	0.294118	-0.0340557	0.159953	0.236143	0.893283	0.487022	0.491428	0.49722
Geldanamycin	0.517028	0.597523	-0.00928793	0.0280061	0.00882737	0.970822	0.650441	0.635779	0.751764
Geldanamycin	0.497059	0.494118		0.0501336	0.0517234		0.444499	0.458273	0.598526
Geldanamycin	0.385714	0.325		0.155631	0.237225		0.586011	0.610687	0.58732
Gemcitabine	0.35	0.408824	0.0411765	0.183869	0.115888	0.879654	0.58508	0.591626	0.62388
Gemcitabine	0.497059	0.611765		0.0501336	0.0117884		0.416982	0.415781	0.437533
Gemcitabine	0.525	0.282143	0.0964286	0.0444839	0.308284	0.732453	0.43063	0.475775	0.569783
Lapatinib	0.0147059	0.15		0.956892	0.579249		0.415645	0.404317	0.402736
Lapatinib	0.517857	0.75		0.0480041	0.0012809		0.572297	0.570753	0.580476
Lapatinib	0.210714	0.103571	-0.153571	0.450958	0.71338	0.584764	0.455952	0.47222	0.504543
Paclitaxel	0.444156	0.398701	0.128571	0.0436843	0.0734081	0.578604	0.495087	0.504992	0.551141
Paclitaxel	0.603715	0.52322	0.408481	0.00797847	0.0258675	0.092382	0.509249	0.525705	0.607942
Paclitaxel	0.44066	0.351909	-0.00928793	0.0672019	0.152107	0.970822	0.328045	0.329641	0.424737
Sirolimus	0.667699	0.550052		0.00246239	0.0180276		0.598136	0.623138	0.71719
Sirolimus	0.742857	0.678571		0.00150949	0.00541655		0.601233	0.640092	0.766423
Sirolimus	0.0464286	-0.0535714	-0.139286	0.869492	0.84961	0.620546	0.616592	0.654954	0.673953
Sorafenib							0.104208	0.104208	0.104208
Sorafenib	0.566563	0.500516	0.166151	0.0142268	0.0343838	0.50995	0.0924234	0.0925572	0.0950694
Sorafenib	0.114706	0.161765	0.420588	0.672291	0.549483	0.104768	0.100055	0.0960113	0.101802
Sunitinib	0.255882	0.438235		0.33879	0.08953		0.334615	0.315385	0.329948
Sunitinib	0.225	0.217857	-0.0321429	0.420105	0.435393	0.909462	0.254626	0.251104	0.258929
Sunitinib	0.589286	0.285714	-0.0714286	0.0207944	0.301936	0.800296	0.135798	0.130493	0.144169
Topotecan	0.287926	0.368421	0.296182	0.246615	0.132487	0.232717	0.402739	0.407987	0.50622
Topotecan	0.582143	0.510714	0.0678571	0.0227937	0.0517255	0.810109	0.485829	0.472934	0.571566
Topotecan	0.585714	0.632143	0.378571	0.0217765	0.0114575	0.164091	0.415324	0.397443	0.544352
Vorinostat	0.449123	0.414035	-0.254386	0.0537317	0.0780195	0.293268	0.223344	0.21796	0.226476
Vorinostat	0.484211	0.333333		0.0356588	0.163139		0.265003	0.281363	0.310477
Vorinostat	0.731682	0.671827		0.000558032	0.0022613		0.185548	0.17897	0.21081
Azacytidine			0.0714286			0.816628	0.154108	0.154108	0.154108
Azacytidine	-0.594406	-0.594406	-0.601399	0.0415215	0.0415215	0.0385885	0.229022	0.229022	0.280349
Azacytidine	-0.307692	-0.58042	-0.671329	0.330589	0.047856	0.0168315	0.179131	0.179131	0.215077
Bortezomib	0.126471	0.0970588	-0.223529	0.640694	0.720651	0.405298	0.168474	0.16608	0.176717
Bortezomib	0.702941	0.382353	0.464706	0.00238695	0.143859	0.0697437	0.162629	0.167389	0.164333
Bortezomib	0.271429	0.539286	0.225	0.327789	0.0380217	0.420105	0.189539	0.174525	0.188336
Cisplatin	0.0691434	0.504644	0.0588235	0.785148	0.0326937	0.816654	0.275085	0.225067	0.250995
Cisplatin	0.339525	0.372549	0.236326	0.168071	0.127873	0.345101	0.271367	0.270996	0.263921
Cisplatin	0.0823529	0.0205882	0.426471	0.761733	0.939674	0.0994991	0.270203	0.254635	0.273838
Dasatinib	0.514706	0.491176	-0.476471	0.0413458	0.0533504	0.0620592	0.807914	0.760962	1.02583
Dasatinib	0.388235	0.538235	0.0588235	0.137282	0.0314932	0.828681	0.938739	0.889762	1.04501
Dasatinib	0.660714	0.632143	-0.185714	0.00733057	0.0114575	0.507541	0.701784	0.569131	0.986756
Doxorubicin	0.623529	0.611765		0.00985565	0.0117884		0.266444	0.254174	0.285902
Doxorubicin	0.0647059	0.138235	-0.0823529	0.811821	0.609666	0.761733	0.490697	0.489622	0.48681
Doxorubicin		-0.0214286	-0.107143		0.939578	0.703901	0.297249	0.318216	0.320859
Erlotinib	0.312281	-0.12807	0.0298246	0.193042	0.601318	0.90353	0.62554	0.677081	0.708588
Erlotinib	0.374613	0.347781	0.31063	0.125608	0.157308	0.209625	0.500594	0.520039	0.502246
Erlotinib	0.552116	0.395253	0.223942	0.0175129	0.104497	0.371686	0.446001	0.455654	0.497537
Geldanamycin	0.407637	0.345717		0.0931231	0.159953		0.656895	0.669105	0.693161
Geldanamycin	0.414706	0.3	-0.464706	0.110229	0.258936	0.0697437	0.710932	0.733917	0.752976
Geldanamycin	0.510714	0.614286		0.0517255	0.014834		0.433847	0.421	0.491239
Gemcitabine		0.255882			0.33879		0.55168	0.49352	0.55168
Gemcitabine	0.688235	0.494118		0.00320391	0.0517234		0.429224	0.500037	0.566216
Gemcitabine	-0.0607143	-0.539286	0.0892857	0.829812	0.0380217	0.751673	0.580596	0.614584	0.541907
Lapatinib	0.288235	0.485294	-0.323529	0.278984	0.0567177	0.221574	0.553387	0.553159	0.562245
Lapatinib	0.232143	0.239286		0.405099	0.390379		0.330721	0.334272	0.337547
Lapatinib		0.367857			0.177342		0.486472	0.456474	0.486472
Paclitaxel	0.394805	0.442857		0.0765268	0.044377		0.495583	0.490468	0.516578
Paclitaxel	0.31063	0.232198	-0.74613	0.209625	0.353838	0.000376859	0.411124	0.422442	0.470237
Paclitaxel	0.444788	0.417957	0.0381837	0.0643852	0.0843526	0.88043	0.468184	0.477997	0.534127
Sirolimus	0.568627	0.442724		0.0138004	0.0657824		0.588163	0.640716	0.739767
Sirolimus	0.478571	0.564286	-0.0857143	0.0711308	0.0284325	0.761334	0.496658	0.510564	0.569607
Sirolimus	0.610714	0.542857	0.0357143	0.0155928	0.0365218	0.899447	0.667677	0.679228	0.764654
Sorafenib	0.302374	0.0815273	0.164087	0.222629	0.747759	0.515295	0.105523	0.10402	0.105977
Sorafenib	0.164087	0.234262	0.0980392	0.515295	0.349454	0.698742	0.0999648	0.0993347	0.111507
Sorafenib	0.167647	0.00882353	0.282353	0.534857	0.974128	0.28935	0.0930769	0.0932055	0.0897655
Sunitinib	0.376471	0.376471	0.161765	0.150648	0.150648	0.549483	0.181052	0.178525	0.193852
Sunitinib	0.392857	0.578571	0.264286	0.147467	0.0238467	0.341174	0.336555	0.324132	0.354922
Sunitinib	0.292857	0.407143	0.192857	0.289472	0.132013	0.491049	0.172197	0.163386	0.195805
Topotecan	0.783282	0.818369	0.53354	0.000120765	3.31031e-05	0.022588	0.293865	0.289389	0.449365
Topotecan	0.142857	0.182143	0.182143	0.611522	0.515882	0.515882	0.516743	0.52683	0.562826
Topotecan	0.585714	0.710714	0.428571	0.0217765	0.00297899	0.11096	0.439753	0.414883	0.576423
Vorinostat	0.233333	0.124561		0.336357	0.6114		0.297102	0.308918	0.295477
Vorinostat	0.152632	-0.0210526	-0.14386	0.532752	0.931828	0.556822	0.225015	0.237977	0.229007
Vorinostat	0.616099	0.628483		0.00647797	0.0052147		0.180223	0.185176	0.220514
Azacytidine	-0.46291	-0.461538	-0.43956	0.111173	0.112376	0.13286	0.20029	0.212015	0.244751
Azacytidine	0	-0.013986	-0.0839161	1	0.96559	0.795415	0.133703	0.133703	0.133956
Azacytidine	-0.538462	-0.629371	-0.230769	0.0708943	0.0283197	0.470532	0.236825	0.237159	0.236212
Bortezomib	0.1	0.417647	0.105882	0.712516	0.107474	0.696334	0.170542	0.151626	0.144665
Bortezomib	0.532353	0.479412	0.344118	0.0337686	0.0602393	0.191856	0.127366	0.124712	0.132075
Bortezomib	0.525	0.292857	0.160714	0.0444839	0.289472	0.567197	0.24583	0.218699	0.225741
Cisplatin	0.215686	0.106295	0.164087	0.390027	0.67464	0.515295	0.263256	0.260761	0.261731
Cisplatin	0.446078	0.647059	-0.127451	0.0726918	0.0049914	0.62593	0.308905	0.297193	0.335392
Cisplatin	-0.132353	-0.142157	-0.0612745	0.612593	0.586263	0.815283	0.295682	0.333512	0.331131
Dasatinib	0.764706	0.726471	0.152941	0.000559676	0.00143618	0.571745	0.64672	0.658072	1.05995
Dasatinib	0.714706	0.570588	-0.00588235	0.00186274	0.0209907	0.982751	0.790608	0.789565	1.00937
Dasatinib	0.446429	0.542857		0.0952932	0.0365218		0.773585	0.764886	0.9048
Doxorubicin	0.326471	0.417647	0.0794118	0.217159	0.107474	0.770025	0.274735	0.257518	0.270914
Doxorubicin	0.202941	0.197059	0.185294	0.450961	0.464464	0.492057	0.418774	0.408464	0.417739
Doxorubicin	0.482143	0.535714	0.146429	0.0687495	0.039567	0.60255	0.338739	0.313899	0.37388
Erlotinib	0.545614	0.445614	0.612281	0.015677	0.0558626	0.00532743	0.357631	0.384659	0.393277
Erlotinib	0.45098	0.496388		0.0603262	0.0361403		0.656572	0.682524	0.713026
Erlotinib	0.438596	0.424149	-0.174407	0.0686441	0.0793889	0.488839	0.503302	0.508216	0.612857
Geldanamycin	0.644608	0.605392	0.191176	0.00521448	0.0100178	0.462326	0.497025	0.508941	0.675392
Geldanamycin	0.570588	0.479412		0.0209907	0.0602393		0.559164	0.55443	0.620864
Geldanamycin	0.279412	0.302941	0.0176471	0.294618	0.254067	0.94828	0.627393	0.621575	0.701022
Gemcitabine	0.352941	0.176471		0.179959	0.513251		0.577759	0.582274	0.556425
Gemcitabine		0.352941			0.179959		0.539138	0.447821	0.539138
Gemcitabine	0.178731	0.529044	-0.39857	0.523907	0.0425777	0.141147	0.526315	0.573055	0.599296
Lapatinib	0.00294118	0.373529		0.991375	0.154122		0.589566	0.532122	0.631911
Lapatinib	0.114286	-0.00714286	-0.346429	0.685066	0.979844	0.205896	0.392282	0.410274	0.408969
Lapatinib	0.402053	0.578443	0.142857	0.137387	0.0238853	0.611522	0.490793	0.490793	0.502955
Paclitaxel	0.552632	0.494737		0.0141349	0.0312829		0.293384	0.309555	0.401726
Paclitaxel	0.396491	0.419298	-0.259649	0.0928338	0.073937	0.283048	0.477806	0.481327	0.54772
Paclitaxel	0.685965	0.589474	0.229825	0.00118468	0.00790514	0.34388	0.539092	0.54068	0.616142
Sirolimus	0.329412	0.347059		0.212801	0.187834		0.653352	0.702654	0.817751
Sirolimus	0.223529	0.270588		0.405298	0.310761		0.729019	0.738558	0.805782
Sirolimus	0.802941	0.814706	-0.188235	0.000180517	0.00012131	0.485087	0.601942	0.644609	0.727176
Sorafenib	0.256966	0.298246	0.494324	0.303309	0.229322	0.037044	0.110539	0.10277	0.111064
Sorafenib		0.296569	-0.0710784		0.247729	0.786327	0.0972614	0.0924383	0.108782
Sorafenib							0.116483	0.116483	0.116483
Sunitinib		0.273529	-0.311765		0.305323	0.2398	0.349848	0.341101	0.367234
Sunitinib	0.0428571	0.05		0.87946	0.859541		0.209242	0.203527	0.219428
Sunitinib	0.433013	0.167857	-0.210714	0.106908	0.549856	0.450958	0.19396	0.188736	0.193186
Topotecan	0.511765	0.511765	-0.05	0.0427234	0.0427234	0.8541	0.472567	0.458097	0.621687
Topotecan	0.691176	0.670588	0.538235	0.00302472	0.00446721	0.0314932	0.407345	0.438797	0.616751
Topotecan	0.482353	0.608824	0.111765	0.058459	0.0123152	0.680274	0.346218	0.316823	0.40936
Vorinostat	0.450877	0.421053	-0.210526	0.0526897	0.072612	0.386973	0.264645	0.279388	0.283311
Vorinostat	0.435088	0.484211		0.0626393	0.0356588		0.226973	0.231029	0.23891
Vorinostat	0.562436	0.521156		0.015111	0.0265657		0.20312	0.199694	0.221812
