# Supplementary material for: Predicting chemosensitivity using drug perturbed gene dynamics
Source: BMC Bioinformatics. 2021 Jan 7;22:15. doi: 10.1186/s12859-020-03947-y (PMC7789515; doi:10.1186/s12859-020-03947-y)
Supplement: Supplementary file 4 — Additional file 4: Spearman correlations featured in Figure 3. [file 12859_2020_3947_MOESM4_ESM.xlsx]

## Sheet: Delta_C_high
	C1_vs_C3	C3	C1_vs_C2	0nM
Bortezomib	0.607143	-0.125	0.571429	0.0321429
Bortezomib	0.702941	0.691176	0.755882	0.270588
Bortezomib	0.255882	0.158824	0.152941	0.132353
Bortezomib	0.661765	-0.255882	0.338235	0.305882
Bortezomib	0.305882	0.335294	0.629412	0.0147059
Bortezomib	0.407143	0.15	0.339286	0.210714
Bortezomib	0.207143	0.285714	0.664286	0.357143
Bortezomib	0.673529	0.547059	0.702941	0.232353
Bortezomib	0.538235	0.155882	0.202941	0.0235294
Cisplatin	0.888545	0.853457	0.70485	0.22807
Cisplatin	0.923633	0.818369	0.572755	0.448916
Cisplatin	0.7	0.814706	0.267647	0.526471
Cisplatin	0.370098	0.502451	0.352941	0.230392
Cisplatin	0.796569	0.519608	0.45098	0.553922
Cisplatin	0.832817	0.242518	0.302374	0.256966
Cisplatin	0.882353	0.852941	0.479412	0.673529
Cisplatin	0.772962	0.574819	0.626419	0.688338
Cisplatin	0.810114	0.585139	0.595459	0.469556
Dasatinib	0.761765	0.676471	0.761765	0.652941
Dasatinib	0.938235	0.826471	0.941176	0.667647
Dasatinib	0.829412	0.735294	0.841176	0.708824
Dasatinib	0.860714	0.832143	0.828571	0.596429
Dasatinib	0.911765	0.908824	0.873529	0.864706
Dasatinib	0.803571	0.860714	0.789286	0.539286
Dasatinib	0.779412	0.814706	0.852941	0.714706
Dasatinib	0.844118	0.741176	0.844118	0.729412
Dasatinib	0.921429	0.939286	0.882143	0.739286
Doxorubicin	0.667647	0.558824	0.705882	0.0588235
Doxorubicin	0.670588	0.735294	0.579412	0.241176
Doxorubicin	0.889286	0.925	0.767857	0.539286
Doxorubicin	0.523529	0.420588	0.417647	0.320588
Doxorubicin	0.585294	0.711765	0.441176	0.358824
Doxorubicin	0.658824	0.547059	0.647059	0.526471
Doxorubicin	0.685714	0.603571	0.467857	0.403571
Doxorubicin	0.753571	0.507143	0.803571	0.5
Doxorubicin	0.694118	0.605882	0.358824	0.347059
Erlotinib	0.691228	0.803509	0.649123	0.501754
Erlotinib	0.785346	0.626419	0.692466	0.434469
Erlotinib	0.539732	0.444788	0.48194	0.372549
Erlotinib	0.506708	0.102167	0.455108	0.287926
Erlotinib	0.539732	0.486068	0.287926	-0.0526316
Erlotinib	0.721053	0.559649	0.849123	0.235088
Erlotinib	0.477193	0.422807	0.74386	-0.0508772
Erlotinib	0.432405	0.23839	0.417957	0.30031
Erlotinib	0.653251	0.545924	0.514964	-0.411765
Geldanamycin	0.372549	0.506708	0.758514	0.768834
Geldanamycin	0.697059	0.555882	0.55	0.464706
Geldanamycin	0.360714	0.853571	0.346429	0.171429
Geldanamycin	0.420588	0.305882	0.420588	0.423529
Geldanamycin	0.582143	0.514286	0.407143	0.171429
Geldanamycin	0.494118	0.35	0.679412	0.276471
Geldanamycin	0.394118	0.432353	0.402941	0.335294
Geldanamycin	0.573529	0.32598	0.578431	0.208333
Geldanamycin	0.465428	0.678019	0.199174	0.457172
Gemcitabine	0.872208	0.784629	0.537981	0.543342
Gemcitabine	0.414706	0.511765	0.458824	0.373529
Gemcitabine	0.694118	0.370588	0.567647	0.594118
Gemcitabine	0.567857	0.542857	0.367857	0.403571
Gemcitabine	0.867647	0.673529	0.829412	0.767647
Gemcitabine	0.447059	0.661765	0.323529	0.391176
Gemcitabine	0.697059	0.502941	0.367647	0.176471
Gemcitabine	0.770588	0.711765	0.773529	0.661765
Gemcitabine	0.25	0.175	0.417857	0.392857
Lapatinib	0.278571	-0.128571	0.310714	-0.142857
Lapatinib	0.497059	0.464706	0.358824	-0.288235
Lapatinib	0.0941176	0.370588	0.388235	-0.0794118
Lapatinib	0.617857	0.407143	0.7	-0.0178571
Lapatinib	0.632143	0.292857	0.321429	0.0714286
Lapatinib	0.685714	0.382143	0.485714	0.00714286
Lapatinib	0.460714	0.346429	0.585714	-0.289286
Lapatinib	0.644118	0.664706	0.611765	-0.141176
Lapatinib	0.678571	0.757143	0.35	0.417857
Paclitaxel	0.294805	0.392208	0.624675	0.519481
Paclitaxel	0.389061	0.378741	0.252838	0.358101
Paclitaxel	0.432405	0.510836	0.867905	0.0485036
Paclitaxel	0.0754386	0.342105	0.142105	-0.0315789
Paclitaxel	0.184211	0.426316	0.32807	0.045614
Paclitaxel	0.459236	0.422085	0.72549	0.535604
Paclitaxel	0.469556	0.403509	0.517028	0.529412
Paclitaxel	0.367532	0.623377	0.54026	0.394805
Paclitaxel	0.6	0.398246	0.787719	0.545614
Sirolimus	0.417857	0.00357143	0.646429	-0.15
Sirolimus	0.447059	0.132353	0.432353	0.0264706
Sirolimus	0.208824	0.167647	0.197059	0.279412
Sirolimus	0.438235	0.382353	0.652941	0.338235
Sirolimus	0.539286	0.385714	0.278571	0.285714
Sirolimus	0.296429	0.232143	0.157143	-0.2
Sirolimus	0.578947	0.634675	0.358101	0.149639
Sirolimus	0.494324	0.574819	0.581011	-0.205366
Sirolimus	0.342857	0.267857	0.289286	0.153571
Sorafenib	0.256966	-0.246646	0.306502	0.0361197
Sorafenib	0.296569	0.328431	0.183824	0.0367647
Sorafenib	0.0686275	0.147059	0.727941	-0.245098
Sorafenib	0.347781	0.347781	0.292054	-0.304438
Sorafenib	0.535604	0.209494	0.153767	0.118679
Sorafenib	0.0676471	-0.0411765	-0.152941	0.144118
Sorafenib	0.179412	0.117647	-0.0147059	0.244118
Sorafenib	0.558308	0.384933	0.44066	-0.23839
Sorafenib	0.0918473	0.339525	0.351909	0.168215
Sunitinib	0.458824	0.123529	0.358824	-0.202941
Sunitinib	0.858824	-0.0235294	0.405882	0.0411765
Sunitinib	0.632143	0.114286	0.353571	0.364286
Sunitinib	0.328571	0.535714	0.171429	0.314286
Sunitinib	0.328571	-0.00357143	0.00357143	0.203571
Sunitinib	0.660714	0.271429	0.453571	0.0857143
Sunitinib	0.747059	0.176471	0.502941	0.288235
Sunitinib	0.653571	-0.564286	0.257143	0.5
Sunitinib	0.828571	0.560714	0.364286	0.260714
Topotecan	0.788235	0.847059	0.523529	0.135294
Topotecan	0.764706	0.558824	0.585294	0.608824
Topotecan	0.729412	0.344118	0.552941	0.511765
Topotecan	0.832143	0.571429	0.685714	0.678571
Topotecan	0.546429	0.789286	0.671429	0.725
Topotecan	0.8	0.546429	0.721429	0.421429
Topotecan	0.825	0.710714	0.653571	0.767857
Topotecan	0.78741	0.628483	0.744066	0.552116
Topotecan	0.768834	0.690402	0.349845	0.399381
Vorinostat	0.159649	0.415789	-0.0333333	0.0929825
Vorinostat	-0.0807018	0.349123	0.131579	0.124561
Vorinostat	0.187719	0.112281	0.384211	0.35614
Vorinostat	-0.118679	-0.261094	-0.141383	0.0443756
Vorinostat	0.415893	0.529412	0.411765	0.54386
Vorinostat	-0.0298246	-0.0929825	0.0157895	0.347368
Vorinostat	0.2	-0.0157895	0.235088	0.191228
Vorinostat	0.478947	0.142105	0.408772	0.324561
Vorinostat	0.246646	-0.128999	0.219814	0.339525

## Sheet: Delta_C_low
	C1_vs_C2	C2	C1_vs_C3	0nM
Bortezomib	0.575	0.285714	0.735714	-0.0857143
Bortezomib	0.811765	0.685294	0.511765	0.176471
Bortezomib	0.282353	-0.00588235	0.164706	-0.0970588
Bortezomib	0.358824	0.517647	0.558824	0.120588
Bortezomib	0.532353	0.647059	0.308824	0.535294
Bortezomib	0.514286	0.446429	0.257143	0.514286
Bortezomib	0.685714	0.485714	0.439286	0.567857
Bortezomib	0.785294	0.632353	0.470588	0.0441176
Bortezomib	0.547059	0.4	0.588235	0.123529
Cisplatin	0.174407	0.0526316	0.578947	-0.331269
Cisplatin	-0.209494	0.314757	0.118679	0.382869
Cisplatin	-0.255882	-0.00588235	0.385294	-0.376471
Cisplatin	0.377451	0.17402	0.468137	0.0808824
Cisplatin	0.154412	-0.375	-0.311275	-0.0882353
Cisplatin	0.242518	0.112487	0.162023	-0.236326
Cisplatin	0.252941	-0.138235	0.217647	0.382353
Cisplatin	0.213622	-0.386997	0.271414	0.256966
Cisplatin	-0.261094	-0.413829	0.0877193	0.26935
Dasatinib	0.685294	0.688235	0.708824	0.361765
Dasatinib	0.870588	0.773529	0.914706	0.729412
Dasatinib	0.914706	0.864706	0.841176	0.6
Dasatinib	0.867857	0.675	0.853571	0.582143
Dasatinib	0.888235	0.832353	0.923529	0.641176
Dasatinib	0.860714	0.682143	0.810714	0.746429
Dasatinib	0.858824	0.588235	0.835294	0.435294
Dasatinib	0.847059	0.717647	0.870588	0.55
Dasatinib	0.921429	0.778571	0.946429	0.810714
Doxorubicin	0.555882	0.352941	0.585294	-0.170588
Doxorubicin	0.658824	0.364706	0.597059	0.608824
Doxorubicin	0.639286	0.660714	0.457143	0.171429
Doxorubicin	0.470588	0.379412	0.491176	0.388235
Doxorubicin	0.641176	0.497059	0.502941	0.505882
Doxorubicin	0.797059	0.279412	0.805882	0.370588
Doxorubicin	0.803571	0.792857	0.567857	0.0678571
Doxorubicin	0.742857	0.407143	0.582143	0.353571
Doxorubicin	0.523529	0.402941	0.652941	0.735294
Erlotinib	0.501754	0.775439	0.498246	0.0491228
Erlotinib	0.872033	0.453044	0.810114	0.22807
Erlotinib	0.632611	0.434469	0.587203	0.308566
Erlotinib	0.378741	0.0196078	0.372549	0.0588235
Erlotinib	0.529412	0.614035	0.302374	0.537668
Erlotinib	0.710526	0.210526	0.547368	0.398246
Erlotinib	0.385965	0.0789474	0.380702	-0.166667
Erlotinib	0.589267	0.203302	0.508772	0.188854
Erlotinib	0.721362	0.490196	0.603715	-0.0319917
Geldanamycin	0.742002	0.504644	0.632611	0.667699
Geldanamycin	0.720588	0.720588	0.673529	0.361765
Geldanamycin	0.546429	0.596429	0.592857	0.792857
Geldanamycin	0.532353	0.626471	0.579412	0.676471
Geldanamycin	0.746429	0.646429	0.732143	0.542857
Geldanamycin	0.644118	0.758824	0.776471	0.0882353
Geldanamycin	0.444118	0.670588	0.614706	0.341176
Geldanamycin	0.522059	0.519608	0.490196	0.281863
Geldanamycin	0.77709	0.700722	0.692466	0.663571
Gemcitabine	0.11975	0.763182	0.666667	-0.0840036
Gemcitabine	0.473529	0.452941	0.523529	-0.176471
Gemcitabine	0.526471	0.538235	0.585294	0.138235
Gemcitabine	0.310714	0.221429	0.260714	0.478571
Gemcitabine	0.870588	0.882353	0.691176	0.241176
Gemcitabine	0.441176	0.564706	0.479412	0.302941
Gemcitabine	0.329412	0.623529	0.435294	0.126471
Gemcitabine	0.679412	0.817647	0.682353	0.620588
Gemcitabine	0.328571	0.171429	0.285714	0.557143
Lapatinib	0.192857	0.103571	0.189286	0.139286
Lapatinib	0.297059	0.341176	0.535294	-0.220588
Lapatinib	0.45	0.244118	0.232353	0.05
Lapatinib	0.575	0.392857	0.585714	0.0428571
Lapatinib	0.114286	0.328571	0.582143	-0.0785714
Lapatinib	0.303571	0.275	0.360714	0.203571
Lapatinib	0.275	0.275	0.214286	-0.0892857
Lapatinib	0.682353	0.558824	0.517647	-0.25
Lapatinib	0.417857	0.414286	0.403571	0.189286
Paclitaxel	0.353247	0.522078	0.272727	0.648052
Paclitaxel	0.628483	0.661507	0.506708	0.0608875
Paclitaxel	0.69453	0.504644	0.446852	0.0402477
Paclitaxel	0.405263	0.417544	0.314035	0.150877
Paclitaxel	0.240351	0.633333	0.303509	0.0947368
Paclitaxel	0.801858	0.663571	0.78741	0.477812
Paclitaxel	0.53354	0.415893	0.00722394	0.422085
Paclitaxel	0.576623	0.619481	0.457143	0.351948
Paclitaxel	0.564912	0.598246	0.403509	0.614035
Sirolimus	0.603571	0.321429	0.453571	-0.2
Sirolimus	0.347059	0.0794118	0.408824	0.476471
Sirolimus	0.197059	0.126471	0.317647	0.647059
Sirolimus	0.235294	0.594118	0.405882	0.129412
Sirolimus	-0.292857	-0.0821429	0.442857	0.110714
Sirolimus	0.00714286	0.175	0.492857	-0.382143
Sirolimus	0.362229	0.131063	0.527348	0.296182
Sirolimus	0.287926	0.50258	0.473684	0.199174
Sirolimus	0.164286	0.310714	0.15	-0.00714286
Sorafenib	0.459236	0.611971	0.261094	-0.0443756
Sorafenib	0.727941	0.441176	0.379902	-0.144608
Sorafenib	0.428922	0.142157	0.0588235	0.230392
Sorafenib	0.364293	0.182663	0.446852	-0.358101
Sorafenib	0.382869	0.122807	0.240454	0.341589
Sorafenib	0.482353	0.585294	0.652941	-0.108824
Sorafenib	0.394118	0.0882353	0.258824	-0.476471
Sorafenib	0.420021	0.329205	0.442724	0.384933
Sorafenib	0.550052	0.211558	0.500516	0.519092
Sunitinib	-0.220588	-0.258824	-0.197059	-0.45
Sunitinib	-0.417647	-0.144118	0.0235294	-0.205882
Sunitinib	-0.192857	-0.492857	0.192857	0.521429
Sunitinib	0.05	0.403571	0.335714	-0.467857
Sunitinib	-0.310714	-0.596429	-0.103571	-0.135714
Sunitinib	0.0642857	0.55	0.667857	-0.185714
Sunitinib	-0.352941	-0.247059	0.364706	0.408824
Sunitinib	0.278571	0.307143	0.260714	0.585714
Sunitinib	0.217857	0.225	0.292857	-0.0285714
Topotecan	0.0970588	0.105882	0.267647	-0.297059
Topotecan	0.394118	0.135294	0.520588	0.144118
Topotecan	-0.102941	-0.0470588	-0.0117647	-0.241176
Topotecan	0.182143	0.00357143	-0.0392857	0.121429
Topotecan	0.428571	0.0607143	0.242857	0.232143
Topotecan	0.589286	0.257143	0.6	0.0107143
Topotecan	0.0607143	0.178571	0.442857	-0.0642857
Topotecan	0.246646	-0.102167	0.314757	-0.0877193
Topotecan	0.223942	-0.0526316	0.389061	0.00722394
Vorinostat	-0.221053	0.349123	0.236842	-0.247368
Vorinostat	0.308772	0.0508772	-0.129825	0.0491228
Vorinostat	0.185965	0.435088	0.194737	0.436842
Vorinostat	0.0464396	0.213622	-0.00928793	-0.118679
Vorinostat	0.298246	0.642931	0.176471	0.477812
Vorinostat	0.354386	0.022807	0.359649	0.270175
Vorinostat	0.280702	0.27193	0.287719	0.233333
Vorinostat	0.291228	0.373684	0.394737	0.182456
Vorinostat	0.149639	0.4613	0.0546956	0.281734

## Sheet: C_high
	C3	C1_vs_C3	C2	0nM
Bortezomib	0.321429	0.214286	0.6	0.542857
Bortezomib	0.235294	0.152941	0.65	0.623529
Bortezomib	0.15	0.226471	-0.141176	0.15
Bortezomib	-0.370588	0.511765	0.0970588	0.279412
Bortezomib	0.435294	0.591176	0.352941	0.535294
Bortezomib	0.567857	0.282143	0.460714	0.467857
Bortezomib	0.317857	0.0785714	0.489286	0.521429
Bortezomib	0.191176	0.311765	0.461765	0.194118
Bortezomib	0.205882	0.379412	0.0352941	0.208824
Cisplatin	0.564499	0.659443	0.391125	0.186791
Cisplatin	0.830753	0.845201	0.634675	0.688338
Cisplatin	0.414706	0.858824	-0.135294	-0.235294
Cisplatin	0.127451	0.534314	-0.245098	-0.218137
Cisplatin	0.531863	0.656863	0.571078	0.590686
Cisplatin	0.595459	0.649123	0.477812	0.578947
Cisplatin	0.447059	0.652941	0.526471	0.476471
Cisplatin	0.770898	0.810114	0.510836	0.389061
Cisplatin	0.616099	0.349845	0.409701	0.50258
Dasatinib	0.791176	0.758824	0.767647	0.667647
Dasatinib	0.794118	0.752941	0.732353	0.732353
Dasatinib	0.629412	0.547059	0.638235	0.573529
Dasatinib	0.896429	0.796429	0.842857	0.825
Dasatinib	0.711765	0.885294	0.605882	0.638235
Dasatinib	0.696429	0.667857	0.660714	0.635714
Dasatinib	0.738235	0.588235	0.755882	0.7
Dasatinib	0.844118	0.835294	0.832353	0.773529
Dasatinib	0.675	0.896429	0.760714	0.835714
Doxorubicin	0.652941	0.494118	0.7	0.402941
Doxorubicin	0.529412	0.611765	0.461765	0.502941
Doxorubicin	0.917857	0.807143	0.735714	0.535714
Doxorubicin	0.261765	0.105882	0.435294	0.0970588
Doxorubicin	0.644118	0.623529	0.652941	0.747059
Doxorubicin	0.605882	0.611765	0.302941	0.0176471
Doxorubicin	0.75	0.567857	0.446429	0.407143
Doxorubicin	0.721429	0.571429	0.714286	0.314286
Doxorubicin	0.523529	0.441176	-0.0147059	0
Erlotinib	0.754386	0.852632	0.498246	0.27193
Erlotinib	0.599587	0.611971	0.541796	0.601651
Erlotinib	0.721362	0.73581	0.754386	0.473684
Erlotinib	0.494324	0.713106	0.529412	0.382869
Erlotinib	0.70485	0.673891	0.667699	0.537668
Erlotinib	0.698246	0.910526	0.605263	0.477193
Erlotinib	0.636842	0.626316	0.598246	0.373684
Erlotinib	0.457172	0.801858	0.401445	0.393189
Erlotinib	0.793602	0.750258	0.729618	0.624355
Geldanamycin	0.655315	0.426213	0.700722	0.529412
Geldanamycin	0.173529	0.711765	0.479412	0.523529
Geldanamycin	0.6	0.203571	0.692857	0.335714
Geldanamycin	0.697059	0.611765	0.747059	0.564706
Geldanamycin	0.407143	0.342857	0.446429	0.542857
Geldanamycin	0.332353	0.347059	0.579412	0.505882
Geldanamycin	0.302941	0.338235	0.679412	0.373529
Geldanamycin	0.757353	0.421569	0.75	0.64951
Geldanamycin	0.547988	0.428277	0.723426	0.552116
Gemcitabine	0.702413	0.802503	0.80429	0.191242
Gemcitabine	0.279412	0.576471	0.370588	0.158824
Gemcitabine	0.529412	0.602941	0.402941	0.267647
Gemcitabine	0.2	0.485714	0.339286	-0.375
Gemcitabine	0.670588	0.511765	0.702941	0.6
Gemcitabine	0.370588	0.4	0.358824	0.152941
Gemcitabine	0.308824	0.570588	0.397059	0.0529412
Gemcitabine	0.676471	0.811765	0.6	0.691176
Gemcitabine	0.0821429	0.357143	0.128571	0.0821429
Lapatinib	0.682143	0.446429	0.732143	0.471429
Lapatinib	0.55	0.708824	0.488235	0.108824
Lapatinib	0.505882	0.735294	0.391176	0.485294
Lapatinib	0.85	0.275	0.728571	0.703571
Lapatinib	0.871429	0.671429	0.817857	0.842857
Lapatinib	0.817857	0.810714	0.814286	0.546429
Lapatinib	0.660714	0.557143	0.571429	0.678571
Lapatinib	0.776471	0.5	0.594118	0.311765
Lapatinib	0.467857	0.546429	0.707143	0.157143
Paclitaxel	0.374026	0.581818	0.381818	0.368831
Paclitaxel	0.131063	0.477812	0.426213	0.308566
Paclitaxel	0.510836	0.236326	0.593395	0.764706
Paclitaxel	0.294737	0.177193	0.152632	0.445614
Paclitaxel	0.821053	0.522807	0.701754	0.722807
Paclitaxel	0.603715	0.651187	0.366357	0.409701
Paclitaxel	0.382869	0.659443	0.409701	0.254902
Paclitaxel	0.703896	0.467532	0.655844	0.641558
Paclitaxel	0.378947	0.507018	0.454386	0.373684
Sirolimus	0.567857	0.660714	0.582143	0.689286
Sirolimus	0.176471	0.432353	0.397059	0.367647
Sirolimus	0.223529	0.385294	0.167647	0.176471
Sirolimus	0.376471	0.5	0.455882	0.379412
Sirolimus	0.539286	0.746429	0.517857	0.65
Sirolimus	0.582143	0.403571	0.417857	0.507143
Sirolimus	0.457172	0.341589	0.550052	0.527348
Sirolimus	0.578947	0.0340557	0.50258	0.508772
Sirolimus	0.207143	0.267857	0.132143	0.396429
Sorafenib	0.232198	-0.20743	0.320949	0.176471
Sorafenib	0.769608	0.247549	0.541667	0.656863
Sorafenib	0.22549	0.291667	0.492647	0.313725
Sorafenib	0.386997	0.316821	0.386997	0.510836
Sorafenib	-0.00103199	0.494324	0.244582	0.145511
Sorafenib	0.0911765	-0.152941	0.158824	0.408824
Sorafenib	0.205882	-0.138235	0.232353	0.323529
Sorafenib	0.0443756	0.453044	0.591331	0.434469
Sorafenib	0.223942	0.0134159	0.236326	0.382869
Sunitinib	0.341176	0.161765	0.388235	0.214706
Sunitinib	0.291176	0.391176	0.458824	0.0852941
Sunitinib	0.557143		0.257143	0.15
Sunitinib	0.0964286	0.432143	0.296429	0.117857
Sunitinib	-0.182143	0.275	0.357143	0.239286
Sunitinib	0.378571	0.0392857	0.146429	0.214286
Sunitinib	0.65	0.279412	0.482353	0.502941
Sunitinib	0.246429	0.0535714	0.428571	0.35
Sunitinib	0.528571	0.525	0.503571	0.192857
Topotecan	0.641176	0.573529	0.497059	0.382353
Topotecan	0.267647	0.526471	0.632353	0.511765
Topotecan	0.705882	0.641176	0.502941	0.320588
Topotecan	0.442857	0.617857	0.614286	0.553571
Topotecan	0.732143	0.521429	0.757143	0.614286
Topotecan	0.653571	0.703571	0.571429	0.496429
Topotecan	0.632143	0.607143	0.460714	0.525
Topotecan	0.70485	0.80805	0.273478	0.420021
Topotecan	0.494324	0.591331	0.508772	0.263158
Vorinostat	0.449123	0.12807	0.424561	0.405263
Vorinostat	0.150877	0.129825	0.0140351	0.142105
Vorinostat	0.3	0.292982	0.0245614	0.0701754
Vorinostat	0.166151	0.337461	0.254902	0.192982
Vorinostat	0.358101	-0.246646	0.28999	0.201238
Vorinostat	-0.0842105	0.32807	0.17193	0.0403509
Vorinostat	0.336842	0.289474	0.242105	0.194737
Vorinostat	0.136842	0.317544	0.129825	0.0631579
Vorinostat	0.190918	0.605779	-0.0650155	-0.116615

## Sheet: C_low
	C2	C3	C1_vs_C2	0nM
Bortezomib	0.628571	0.464286	0.710714	0.714286
Bortezomib	0.735294	0.332353	0.688235	0.829412
Bortezomib	0.114706	0.0323529	0.0735294	0.288235
Bortezomib	0.267647	0.120588	0.867647	0.441176
Bortezomib	0.529412	0.455882	0.608824	0.620588
Bortezomib	0.603571	0.7	0.625	0.596429
Bortezomib	0.542857	0.421429	0.789286	0.446429
Bortezomib	0.405882	0.291176	0.555882	0.226471
Bortezomib	0.297059	0.55	0.538235	0.202941
Cisplatin	0.0732714	0.281734	0.145511	0.178535
Cisplatin	0.628483	0.69453	0.294118	0.479876
Cisplatin	-0.0764706	0.185294	0.0764706	-0.302941
Cisplatin	-0.558824	-0.397059	0.384804	-0.360294
Cisplatin	0.333333	0.247549	0.32598	0.335784
Cisplatin	0.434469	0.168215	0.28999	0.465428
Cisplatin	0.191176	0.276471	0.385294	0.182353
Cisplatin	0.273478	0.364293	0.380805	0.343653
Cisplatin	0.176471	0.283798	-0.0670795	0.448916
Dasatinib	0.770588	0.826471	0.652941	0.682353
Dasatinib	0.732353	0.741176	0.502941	0.623529
Dasatinib	0.702941	0.7	0.620588	0.564706
Dasatinib	0.864286	0.803571	0.760714	0.814286
Dasatinib	0.664706	0.582353	0.532353	0.694118
Dasatinib	0.725	0.796429	0.607143	0.542857
Dasatinib	0.761765	0.75	0.541176	0.711765
Dasatinib	0.847059	0.870588	0.829412	0.573529
Dasatinib	0.764286	0.8	0.667857	0.85
Doxorubicin	0.558824	0.461765	0.470588	0.476471
Doxorubicin	0.332353	0.411765	-0.0823529	-0.0176471
Doxorubicin	0.321429	0.2	0.314286	-0.0714286
Doxorubicin	-0.102941	0.2	0.426471	-0.229412
Doxorubicin	0.397059	0.355882	0.344118	0.232353
Doxorubicin	0.147059	0.0676471	0.0558824	-0.344118
Doxorubicin	-0.153571	0.625	0.328571	-0.0285714
Doxorubicin	0.117857	-0.0142857	0.478571	-0.107143
Doxorubicin	0.167647	0.220588	0.305882	-0.0941176
Erlotinib	0.219298	0.487719	0.545614	0.236842
Erlotinib	0.514964	0.616099	0.494324	0.49226
Erlotinib	0.578947	0.630547	0.453044	0.316821
Erlotinib	0.477812	0.323013	0.585139	0.226006
Erlotinib	0.581011	0.688338	0.601651	0.498452
Erlotinib	0.352632	0.608772	0.47193	0.391228
Erlotinib	0.277193	0.403509	0.240351	0.377193
Erlotinib	0.479876	0.537668	0.44066	0.45098
Erlotinib	0.793602	0.752322	0.678019	0.671827
Geldanamycin	0.737874	0.686275	0.372549	0.47162
Geldanamycin	0.585294	0.173529	0.523529	0.370588
Geldanamycin	0.717857	0.664286	0.421429	0.575
Geldanamycin	0.817647	0.697059	0.641176	0.647059
Geldanamycin	0.621429	0.589286	0.689286	0.521429
Geldanamycin	0.685294	0.385294	0.505882	0.541176
Geldanamycin	0.682353	0.729412	0.558824	0.579412
Geldanamycin	0.710784	0.686275	0.517157	0.598039
Geldanamycin	0.810114	0.640867	0.669763	0.630547
Gemcitabine	0.789991	0.680965	0.377123	0.0983021
Gemcitabine	0.45	0.270588	0.555882	0.355882
Gemcitabine	0.417647	0.473529	0.526471	0.235294
Gemcitabine	0.375	0.214286	0.271429	-0.489286
Gemcitabine	0.8	0.714706	0.817647	0.535294
Gemcitabine	0.338235	0.355882	0.411765	0.0352941
Gemcitabine	0.458824	0.370588	0.235294	0.170588
Gemcitabine	0.802941	0.685294	0.788235	0.547059
Gemcitabine	0.253571	0.260714	0.414286	-0.05
Lapatinib	0.553571	0.635714	0.778571	0.4
Lapatinib	0.5	0.691176	0.682353	0.302941
Lapatinib	0.335294	0.291176	0.65	0.447059
Lapatinib	0.632143	0.867857	0.435714	0.75
Lapatinib	0.742857	0.828571	0.614286	0.789286
Lapatinib	0.696429	0.675	0.528571	0.632143
Lapatinib	0.525	0.614286	0.564286	0.585714
Lapatinib	0.488235	0.758824	0.594118	0.526471
Lapatinib	0.196429	0.367857	0.753571	0.15
Paclitaxel	0.572727	0.358442	0.675325	0.366234
Paclitaxel	0.644995	0.325077	0.605779	0.5129
Paclitaxel	0.541796	0.653251	0.465428	0.486068
Paclitaxel	0.361404	0.245614	0.507018	0.559649
Paclitaxel	0.780702	0.822807	0.62807	0.836842
Paclitaxel	0.644995	0.413829	0.638803	0.519092
Paclitaxel	0.469556	0.26935	0.4613	0.316821
Paclitaxel	0.616883	0.61039	0.664935	0.502597
Paclitaxel	0.492982	0.533333	0.685965	0.401754
Sirolimus	0.578571	0.478571	0.485714	0.610714
Sirolimus	0.405882	0.391176	0.647059	0.126471
Sirolimus	0.179412	0.0970588	0.347059	0.102941
Sirolimus	0.470588	0.688235	0.635294	0.482353
Sirolimus	0.492857	0.557143	0.764286	0.567857
Sirolimus	0.514286	0.517857	0.475	0.457143
Sirolimus	0.389061	0.48194	0.151703	0.432405
Sirolimus	0.457172	0.71517	0.73581	0.393189
Sirolimus	0.4	0.196429	0.442857	0.507143
Sorafenib	0.298246	0.0175439	0.374613	0.341589
Sorafenib	0.563725	0.639706	0.666667	0.676471
Sorafenib	0.345588	0.188725	0.218137	0.421569
Sorafenib	0.244582	0.25903	0.323013	0.494324
Sorafenib	0.182663	0.0670795	0.661507	-0.00928793
Sorafenib	0.167647	0.202941	0.155882	0.452941
Sorafenib	0.305882	0.264706	0.264706	0.435294
Sorafenib	0.393189	0.102167	0.409701	0.393189
Sorafenib	0.306502	0.232198	0.128999	0.250774
Sunitinib	0.0588235	0.0352941	-0.0588235	0.214706
Sunitinib	0.388235	0.188235	0.0911765	-0.0264706
Sunitinib	0.182143	0.214286	-0.0642857	0.264286
Sunitinib	0.15	0.0357143	-0.00893655	0.0142857
Sunitinib	-0.0785714	-0.0928571	0.696429	0.4
Sunitinib	0.0642857	0.135714	-0.05	0.146429
Sunitinib	0.385294	0.229412	-0.05	0.347059
Sunitinib	0.664286	0.382143	0.228571	0.478571
Sunitinib	0.189286	0.164286	0.367857	0.285714
Topotecan	0.411765	0.464706	0.576471	0.397059
Topotecan	0.682353	0.344118	0.417647	0.679412
Topotecan	0.461765	0.617647	0.0441176	0.432353
Topotecan	0.192857	-0.0678571	0.0392857	-0.0428571
Topotecan	0.439286	0.0964286	0.189286	0.642857
Topotecan	0.45	0.371429	0.282143	0.357143
Topotecan	0.217857	0.217857	0.446429	0.0714286
Topotecan	0.28999	0.273478	-0.0691434	0.420021
Topotecan	0.657379	0.696594	0.358101	0.508772
Vorinostat	0.282456	0.570175	0.166667	0.450877
Vorinostat	-0.366667	0.336842	0.380702	-0.0842105
Vorinostat	0.298246	0.249123	-0.245614	0.135088
Vorinostat	0.240454	0.343653	0.0608875	0.23839
Vorinostat	0.30031	0.263158	-0.0319917	0.331269
Vorinostat	0.366667	0.191228	0.180702	0.131579
Vorinostat	0.407018	0.375439	0.522807	0.301754
Vorinostat	0.0192982	0.0982456	0.196491	-0.0280702
Vorinostat	0.192982	0.199174	0.232198	0.124871

## Sheet: Basal
	0nM	C1_vs_C3	C1_vs_C2	C3	C2
Bortezomib	0.321429	0.139286	0.0964286	0.235714	0.425
Bortezomib	0.661765	0.338235	0.232353	0.45	0.485294
Bortezomib	0.161765	0.25	0.0411765	0.188235	0.0882353
Bortezomib	0.0176471	0.214706	-0.0588235	-0.0235294	0.0588235
Bortezomib	0.6	0.444118	0.147059	0.464706	0.202941
Bortezomib	0.539286	-0.0571429	-0.314286	0.446429	0.546429
Bortezomib	0.557143	-0.0821429	0.232143	0.328571	0.689286
Bortezomib	0.0382353	0.129412	0.0235294	-0.138235	-0.135294
Bortezomib	0.147059	0.120588	0.0794118	0.35	0.376471
Cisplatin	0.226006	0.149639	0.137255	0.219814	0.331269
Cisplatin	0.599587	0.265222	0.180599	0.349845	0.500516
Cisplatin	-0.270588	0.123529	0.232353	-0.00294118	-0.214706
Cisplatin	-0.303922		-0.203431	-0.279412	-0.57598
Cisplatin	0.303922		0.267157	0.333333	0.392157
Cisplatin	0.448916	0.0216718	-0.0815273	0.00722394	0.26935
Cisplatin	0.138235	0.7	-0.311765	0.0852941	0.141176
Cisplatin	0.27967	-0.00928793		0.211558	0.343653
Cisplatin	0.360165	0.0877193	0.353973	0.333333	0.128999
Dasatinib	0.685294	0.0441176	0.0235294	0.641176	0.667647
Dasatinib	0.605882	-0.0823529	0.235294	0.582353	0.626471
Dasatinib	0.476471	0.170588	0.523529	0.455882	0.329412
Dasatinib	0.832143	0.446429		0.65	0.760714
Dasatinib	0.579412	0.488235		0.45	0.570588
Dasatinib	0.617857	0.517857	0.232143	0.442857	0.403571
Dasatinib	0.520588	0.411765	0.317647	0.441176	0.605882
Dasatinib	0.738235	0.220588	0.0764706	0.711765	0.832353
Dasatinib	0.617857	0.528571	0.342857	0.417857	0.514286
Doxorubicin	0.123529			0.0352941	0.485294
Doxorubicin	0.367647	0.314706	0.441176	0.129412	-0.0794118
Doxorubicin	-0.0714286	-0.135714	0.15	0.196429	-0.0928571
Doxorubicin	0.326471	0.241176	0.373529	-0.0647059	0.0852941
Doxorubicin	0.394118	0.123529	0.402941	0.161765	0.0941176
Doxorubicin	-0.0294118	-0.294118	-0.420588	0.179412	0.179412
Doxorubicin	0.342857	0.0285714	0.603571	0.414286	-0.335714
Doxorubicin	0.0928571	0.15	0.05	0.142857	0.214286
Doxorubicin	0.141176	0.15	0.188235	0.117647	-0.0911765
Erlotinib	-0.0508772	0.236842	-0.133333	-0.0561404	0.163158
Erlotinib	0.47162	0.327141		0.547988	0.428277
Erlotinib	0.351909	0.176471	0.287926	0.494324	0.671827
Erlotinib	0.0381837	-0.611971	-0.521156	0.292054	0.411765
Erlotinib	0.304438	0.0712074	-0.174407	0.539732	0.494324
Erlotinib	0.184211	0.287719	0.170175	0.415789	0.245614
Erlotinib	0.0859649	0.177193	0.178947	0.0754386	0.285965
Erlotinib	0.403509	-0.0278638	-0.118679	0.44066	0.285862
Erlotinib	0.149639	0.199174	0.415893	0.312693	0.496388
Geldanamycin	0.409701	0.234262	0.325077	0.609907	0.312693
Geldanamycin	0.423529	0.25	0.170588	0.167647	0.217647
Geldanamycin	0.321429	0.246429	0.128571	0.457143	0.503571
Geldanamycin	0.682353	0.335294	0.120588	0.623529	0.417647
Geldanamycin	0.460714	-0.075	0.703571	0.246429	0.328571
Geldanamycin	0.367647	0.0970588	-0.0911765	0.205882	0.423529
Geldanamycin	0.255882	0.305882	0.314706	0.341176	0.438235
Geldanamycin	0.323529	0.534314	0.507353	0.72549	0.580882
Geldanamycin	0.550052	0.535604	0.329205	0.484004	0.463364
Gemcitabine	0.130474	0.293119	0.160858	0.296694	0.316354
Gemcitabine	0.0588235	0.0970588	-0.191176	0.308824	0.617647
Gemcitabine	0.0441176	0.420588	-0.132353	0.458824	0.0647059
Gemcitabine	-0.307143	-0.317857	-0.328571	0.0214286	0.00357143
Gemcitabine	0.341176	0.161765	0.0705882	0.455882	0.305882
Gemcitabine	-0.0647059	0.0558824	-0.255882	-0.197059	-0.144118
Gemcitabine	-0.0882353	0.176471	0.00882353	0.0882353	0.0735294
Gemcitabine	0.494118	0.173529		0.317647	0.502941
Gemcitabine	0.0678571	-0.0428571	-0.257143	0.107143	0.132143
Lapatinib	-0.0785714	0.378571	0.485714	0.353571	0.596429
Lapatinib	-0.0558824	0.0205882	-0.670588	0.0794118	0.347059
Lapatinib	0.108824	0.25		0.25	0.120588
Lapatinib	0.628571	0.210714	0.464286	0.685714	0.589286
Lapatinib	0.464286	0.578571	-0.00357143	0.714286	0.535714
Lapatinib	0.260714			0.0571429	0.107143
Lapatinib	0.364286			0.282143	0.464286
Lapatinib	0.414706	-0.241176	0.25	0.720588	0.420588
Lapatinib	0.307143		-0.357143	0.107143	0.153571
Paclitaxel	0.0844156	-0.248052	0.038961	0.324675	0.34026
Paclitaxel	0.139319	0.500516	0.457172	0.0712074	0.428277
Paclitaxel	0.686275	0.393189	0.839009	0.360165	0.292054
Paclitaxel	0.570175	0.650877	0.484211	0.550877	0.440351
Paclitaxel	0.710526	0.35614	0.363158	0.62807	0.607018
Paclitaxel	0.486068	0.583075	0.537668	0.475748	0.413829
Paclitaxel	0.20743	0.221878	0.176471	0.116615	0.186791
Paclitaxel	0.520779	0.712987	0.655844	0.476623	0.590909
Paclitaxel	0.605263	0.305263	0.34386	0.396491	0.491228
Sirolimus	0.578571	0.117857	0.428571	0.517857	0.532143
Sirolimus	0.273529	0.344118	0.258824	0.276471	0.367647
Sirolimus	0.238235	-0.25	-0.167647	0.105882	0.102941
Sirolimus	0.614706	0.467647	0.311765	0.6	0.435294
Sirolimus	0.535714	0.467857	0.132143	0.682143	0.703571
Sirolimus	0.414286	0.442857	0.321429	0.642857	0.617857
Sirolimus	0.126935	0.188854	0.504644	0.391125	0.486068
Sirolimus	0.362229	0.188854	0.420021	0.663571	0.287926
Sirolimus	0.3	-0.125	0.567857	0.285714	0.075
Sorafenib	0.31063	0.343653	0.457172	0.323013	0.211558
Sorafenib	0.370098	-0.176471		0.446078	0.57598
Sorafenib	0.365196	-0.112745	0.188725	0.276961	0.448529
Sorafenib	-0.0134159	0.128999	-0.0402477	0.302374	0.0835913
Sorafenib	0.0794634	-0.102167	0.0134159	0.0299278	0.382869
Sorafenib	0.179412	-0.0970588	0.135294	0.279412	0.0323529
Sorafenib	0.414706	0.0470588		0.214706	0.255882
Sorafenib	0.446852	0.428277	0.442724	0.226006	0.49226
Sorafenib	0.221878	0.157895	-0.0361197	0.135191	0.339525
Sunitinib	0.0794118	0.5	0.176471	-0.0735294	0.438235
Sunitinib	0.132353	0.585294	-0.191176	-0.267647	0.297059
Sunitinib	0.396429	-0.00357143	0.135714	0.210714	0.232143
Sunitinib	0.225	0.328571	0.342857	0.214286	0.107143
Sunitinib	0.271429	0.367857	0.282143	-0.207143	0.160714
Sunitinib	0.107143	-0.0428571	0.232143	0.0928571	0.025
Sunitinib	0.429412	0.541176	0.347059	0.267647	0.297059
Sunitinib	0.732143	0.217857	0.303571	0.285714	0.664286
Sunitinib	0.342857	0.0678571	0.153571	0.239286	0.292857
Topotecan	0.267647	0.329412	-0.194118	0.335294	0.479412
Topotecan	0.223529	0.779412	0.558824	0.541176	0.641176
Topotecan	0.517647	-0.0470588	0.317647	0.561765	0.564706
Topotecan	0.1	-0.0678571	-0.175	0.175	0.407143
Topotecan	0.482143	0.403571	0.0857143	0.189286	0.7
Topotecan	0.375	0.7	0.482143	0.278571	0.325
Topotecan	0.171429	0.15	0.0892857	0.3	0.360714
Topotecan	0.192982	0.397317	0.0835913	0.349845	0.401445
Topotecan	0.308566	0.527348	0.54386	0.642931	0.23839
Vorinostat	0.424561	0.442105	0.275439	0.468421	0.166667
Vorinostat	0.22807	0.249123	0.0929825	0.0596491	-0.0122807
Vorinostat	0.15614	0.00526316	0.0105263	0.273684	0.0368421
Vorinostat	0.0361197	0.0629515	-0.0423117	0.232198	0.271414
Vorinostat	0.250774	0.133127	0.442724	-0.122807	0.100103
Vorinostat	0.0526316	0.550877	0.0666667	-0.259649	0.0859649
Vorinostat	0.149123	0.252632	0.259649	0.305263	0.135088
Vorinostat	0.119298	0.285965	0.133333	-0.121053	0.00350877
Vorinostat	0.0629515	-0.370485	-0.0175439	0.162023	0.0939112
