# Supplementary material for: Predicting chemosensitivity using drug perturbed gene dynamics
Source: BMC Bioinformatics. 2021 Jan 7;22:15. doi: 10.1186/s12859-020-03947-y (PMC7789515; doi:10.1186/s12859-020-03947-y)
Supplement: Supplementary file 5 — Additional file 5: Figure 3 Spearman p-values. [file 12859_2020_3947_MOESM5_ESM.xlsx]

## Sheet: Delta_C_high
	C1_vs_C3	C1_vs_C2	C3	0nM
Bortezomib	0.0163813	0.0260632	0.657136	0.909462
Bortezomib	0.00238695	0.000705891	0.00302472	0.310761
Bortezomib	0.33879	0.571745	0.556861	0.625106
Bortezomib	0.00523375	0.200066	0.33879	0.249254
Bortezomib	0.249254	0.00898809	0.204255	0.956892
Bortezomib	0.132013	0.216029	0.59363	0.450958
Bortezomib	0.458843	0.00691068	0.301936	0.191275
Bortezomib	0.00423274	0.00238695	0.0283011	0.386511
Bortezomib	0.0314932	0.450961	0.564282	0.931074
Cisplatin	8.39466e-07	0.00108867	6.68154e-06	0.3627
Cisplatin	4.56846e-08	0.0129782	3.31031e-05	0.0616574
Cisplatin	0.00253509	0.316254	0.00012131	0.0361665
Cisplatin	0.143675	0.164658	0.039833	0.373665
Cisplatin	0.000129764	0.069232	0.0325372	0.0210498
Cisplatin	1.79019e-05	0.222629	0.332231	0.303309
Cisplatin	6.09562e-06	0.0602393	2.67907e-05	0.00423274
Cisplatin	0.000169139	0.00541003	0.012582	0.0015871
Cisplatin	4.59455e-05	0.00912596	0.0107431	0.0492934
Dasatinib	0.000605343	0.000605343	0.00400825	0.00610205
Dasatinib	7.80222e-08	5.58894e-08	7.92355e-05	0.00471198
Dasatinib	7.08845e-05	4.4429e-05	0.00117162	0.00211168
Dasatinib	3.80553e-05	0.000135245	0.000119028	0.0189319
Dasatinib	8.81899e-07	9.86965e-06	1.10059e-06	1.54423e-05
Dasatinib	0.000307265	0.000467327	3.80553e-05	0.0380217
Dasatinib	0.00037168	2.67907e-05	0.00012131	0.00186274
Dasatinib	3.93024e-05	3.93024e-05	0.00101847	0.00134308
Dasatinib	1.07132e-06	1.35582e-05	2.09458e-07	0.00163551
Doxorubicin	0.00471198	0.0022459	0.0244365	0.828681
Doxorubicin	0.00446721	0.0186625	0.00117162	0.368207
Doxorubicin	9.19297e-06	0.00082933	7.98746e-07	0.0380217
Doxorubicin	0.0374126	0.107474	0.104768	0.226045
Doxorubicin	0.0172253	0.0871536	0.00198404	0.172304
Doxorubicin	0.00551142	0.00674208	0.0283011	0.0361665
Doxorubicin	0.00477225	0.0786302	0.0172001	0.135768
Doxorubicin	0.00117758	0.000307265	0.0536637	0.0576988
Doxorubicin	0.00285371	0.172304	0.0128603	0.187834
Erlotinib	0.0010471	0.00263663	3.41932e-05	0.0286063
Erlotinib	0.000112654	0.00144761	0.00541003	0.071597
Erlotinib	0.0207827	0.0428358	0.0643852	0.127873
Erlotinib	0.0318731	0.0577286	0.686655	0.246615
Erlotinib	0.0207827	0.246615	0.0408335	0.83569
Erlotinib	0.000494729	4.26969e-06	0.0127166	0.332632
Erlotinib	0.0388294	0.000261093	0.0713048	0.83613
Erlotinib	0.0731082	0.0843526	0.34078	0.22596
Erlotinib	0.00328564	0.0287488	0.0190927	0.0895391
Geldanamycin	0.127873	0.000263646	0.0318731	0.000192619
Geldanamycin	0.00269059	0.027294	0.0253622	0.0697437
Geldanamycin	0.186554	0.205896	5.17314e-05	0.541272
Geldanamycin	0.104768	0.104768	0.249254	0.102109
Geldanamycin	0.0227937	0.132013	0.0498392	0.541272
Geldanamycin	0.0517234	0.00379343	0.183869	0.299942
Geldanamycin	0.130913	0.121746	0.094421	0.204255
Geldanamycin	0.0160815	0.0149969	0.201637	0.422313
Geldanamycin	0.0516016	0.428158	0.0019852	0.0564616
Gemcitabine	2.23801e-05	0.0385811	0.000532183	0.0363215
Gemcitabine	0.110229	0.0738355	0.0427234	0.154122
Gemcitabine	0.00285371	0.0218146	0.15765	0.0152324
Gemcitabine	0.0272284	0.177342	0.0365218	0.135768
Gemcitabine	1.33487e-05	7.08845e-05	0.00423274	0.000516884
Gemcitabine	0.0825369	0.221574	0.00523375	0.134071
Gemcitabine	0.00269059	0.161232	0.0470631	0.513251
Gemcitabine	0.000476822	0.000439356	0.00198404	0.00523375
Gemcitabine	0.368846	0.121173	0.532748	0.147467
Lapatinib	0.314709	0.259667	0.647916	0.611522
Lapatinib	0.0501336	0.172304	0.0697437	0.278984
Lapatinib	0.728814	0.137282	0.15765	0.770025
Lapatinib	0.0141039	0.00366607	0.132013	0.949635
Lapatinib	0.0114575	0.242719	0.289472	0.800296
Lapatinib	0.00477225	0.0664263	0.159824	0.979844
Lapatinib	0.0839334	0.0217765	0.205896	0.295665
Lapatinib	0.00708152	0.0117884	0.00496739	0.602003
Lapatinib	0.00541655	0.200945	0.00108111	0.121173
Paclitaxel	0.194527	0.00246739	0.0786603	0.0158015
Paclitaxel	0.110542	0.311413	0.121164	0.144529
Paclitaxel	0.0731082	3.05455e-06	0.0302797	0.84843
Paclitaxel	0.758887	0.561693	0.151672	0.897883
Paclitaxel	0.450285	0.170297	0.068743	0.852896
Paclitaxel	0.0552157	0.000655434	0.081019	0.0219731
Paclitaxel	0.0492934	0.0280061	0.0968097	0.0238582
Paclitaxel	0.101199	0.0114609	0.00253469	0.0765268
Paclitaxel	0.00661232	6.22518e-05	0.0912666	0.015677
Sirolimus	0.121173	0.00921455	0.989921	0.59363
Sirolimus	0.0825369	0.094421	0.625106	0.922481
Sirolimus	0.437659	0.464464	0.534857	0.294618
Sirolimus	0.08953	0.00610205	0.143859	0.200066
Sirolimus	0.0380217	0.314709	0.155631	0.301936
Sirolimus	0.283355	0.575953	0.405099	0.474814
Sirolimus	0.0118185	0.144529	0.00466284	0.553423
Sirolimus	0.037044	0.0114509	0.012582	0.413635
Sirolimus	0.210924	0.295665	0.334444	0.584764
Sorafenib	0.303309	0.216064	0.323809	0.886853
Sorafenib	0.247729	0.480034	0.198069	0.888593
Sorafenib	0.793542	0.000923647	0.573277	0.343047
Sorafenib	0.157308	0.239602	0.157308	0.219331
Sorafenib	0.0219731	0.542403	0.404102	0.639049
Sorafenib	0.80342	0.571745	0.879654	0.594378
Sorafenib	0.50614	0.956892	0.664341	0.362213
Sorafenib	0.0160382	0.0672019	0.114708	0.34078
Sorafenib	0.717003	0.152107	0.168071	0.504633
Sunitinib	0.0738355	0.172304	0.648542	0.450961
Sunitinib	2.04644e-05	0.118792	0.931074	0.879654
Sunitinib	0.0114575	0.196072	0.685066	0.18191
Sunitinib	0.23181	0.541272	0.039567	0.25394
Sunitinib	0.23181	0.989921	0.989921	0.466795
Sunitinib	0.00733057	0.0894859	0.327789	0.761334
Sunitinib	0.000882107	0.0470631	0.513251	0.278984
Sunitinib	0.00823037	0.35486	0.0284325	0.0576988
Sunitinib	0.000135245	0.18191	0.0296765	0.347979
Topotecan	0.000286466	0.0374126	3.46805e-05	0.617367
Topotecan	0.000559676	0.0172253	0.0244365	0.0123152
Topotecan	0.00134308	0.0263145	0.191856	0.0427234
Topotecan	0.000119028	0.00477225	0.0260632	0.00541655
Topotecan	0.0350667	0.00612777	0.000467327	0.00222703
Topotecan	0.00034227	0.00239887	0.0350667	0.117699
Topotecan	0.000153236	0.00823037	0.00297899	0.00082933
Topotecan	0.00010501	0.000399211	0.0052147	0.0175129
Topotecan	0.000192619	0.154692	0.00151602	0.1006
Vorinostat	0.513847	0.892241	0.0766406	0.704979
Vorinostat	0.74259	0.591305	0.142909	0.6114
Vorinostat	0.44155	0.104358	0.647207	0.134506
Vorinostat	0.639049	0.575754	0.295333	0.861206
Vorinostat	0.0860565	0.0895391	0.0238582	0.0196436
Vorinostat	0.90353	0.948846	0.704979	0.145066
Vorinostat	0.411681	0.332632	0.948846	0.432903
Vorinostat	0.0380171	0.0822663	0.561693	0.175186
Vorinostat	0.323809	0.380795	0.60995	0.168071

## Sheet: Delta_C_low
	C1_vs_C2	C2	C1_vs_C3	0nM
Bortezomib	0.0249362	0.301936	0.00176987	0.761334
Bortezomib	0.000134322	0.00339156	0.0427234	0.513251
Bortezomib	0.28935	0.982751	0.542148	0.720651
Bortezomib	0.172304	0.0400018	0.0244365	0.656425
Bortezomib	0.0337686	0.00674208	0.244499	0.0326159
Bortezomib	0.0498392	0.0952932	0.35486	0.0498392
Bortezomib	0.00477225	0.0664263	0.101361	0.0272284
Bortezomib	0.000312854	0.00857758	0.0658195	0.871122
Bortezomib	0.0283011	0.12475	0.0165397	0.648542
Cisplatin	0.488839	0.83569	0.0118185	0.179322
Cisplatin	0.404102	0.203314	0.639049	0.116832
Cisplatin	0.33879	0.982751	0.140544	0.150648
Cisplatin	0.135273	0.50415	0.0580719	0.757633
Cisplatin	0.554032	0.138035	0.223924	0.736305
Cisplatin	0.332231	0.656757	0.520665	0.345101
Cisplatin	0.344563	0.609666	0.418087	0.143859
Cisplatin	0.394688	0.112611	0.275952	0.303309
Cisplatin	0.295333	0.0877853	0.729259	0.279764
Dasatinib	0.00339156	0.00320391	0.00211168	0.168559
Dasatinib	1.14989e-05	0.000439356	7.0118e-07	0.00134308
Dasatinib	7.0118e-07	1.54423e-05	4.4429e-05	0.0140071
Dasatinib	2.75181e-05	0.0057635	5.17314e-05	0.0227937
Dasatinib	4.32625e-06	6.32812e-05	3.3439e-07	0.00743442
Dasatinib	3.80553e-05	0.00508633	0.000246008	0.00139141
Dasatinib	2.04644e-05	0.0165397	5.63713e-05	0.0919524
Dasatinib	3.46805e-05	0.00174754	1.14989e-05	0.027294
Dasatinib	1.07132e-06	0.00062735	9.44794e-08	0.000246008
Doxorubicin	0.0253622	0.179959	0.0172253	0.52761
Doxorubicin	0.00551142	0.164868	0.0146097	0.0123152
Doxorubicin	0.0102884	0.00733057	0.0866781	0.541272
Doxorubicin	0.0658195	0.147227	0.0533504	0.137282
Doxorubicin	0.00743442	0.0501336	0.0470631	0.0455816
Doxorubicin	0.000218098	0.294618	0.000163847	0.15765
Doxorubicin	0.000307265	0.000422077	0.0272284	0.810109
Doxorubicin	0.00150949	0.132013	0.0227937	0.196072
Doxorubicin	0.0374126	0.121746	0.00610205	0.00117162
Erlotinib	0.0286063	9.59642e-05	0.0299213	0.841712
Erlotinib	2.40176e-06	0.0590167	4.59455e-05	0.3627
Erlotinib	0.00484123	0.071597	0.0104026	0.212829
Erlotinib	0.121164	0.938446	0.127873	0.816654
Erlotinib	0.0238582	0.00671076	0.222629	0.0213714
Erlotinib	0.000651267	0.386973	0.0152795	0.0912666
Erlotinib	0.102651	0.748011	0.107832	0.495266
Erlotinib	0.0100708	0.418447	0.0310685	0.452946
Erlotinib	0.00072796	0.0389034	0.00797847	0.899719
Geldanamycin	0.000422665	0.0326937	0.00484123	0.00246239
Geldanamycin	0.00163819	0.00163819	0.00423274	0.168559
Geldanamycin	0.0350667	0.0189319	0.0198464	0.000422077
Geldanamycin	0.0337686	0.00941398	0.0186625	0.00400825
Geldanamycin	0.00139141	0.00921455	0.00191296	0.0365218
Geldanamycin	0.00708152	0.00065403	0.000404351	0.745222
Geldanamycin	0.0848227	0.00446721	0.0112795	0.195933
Geldanamycin	0.0315848	0.0325372	0.04576	0.27306
Geldanamycin	0.000148126	0.00119898	0.00144761	0.00267798
Gemcitabine	0.670772	0.000932582	0.00664141	0.765974
Gemcitabine	0.0639191	0.0780987	0.0374126	0.513251
Gemcitabine	0.0361665	0.0314932	0.0172253	0.609666
Gemcitabine	0.259667	0.427714	0.347979	0.0711308
Gemcitabine	1.14989e-05	6.09562e-06	0.00302472	0.368207
Gemcitabine	0.0871536	0.0226632	0.0602393	0.254067
Gemcitabine	0.212801	0.00985565	0.0919524	0.640694
Gemcitabine	0.00379343	0.000109363	0.00358797	0.0103135
Gemcitabine	0.23181	0.541272	0.301936	0.0309611
Lapatinib	0.491049	0.71338	0.499263	0.620546
Lapatinib	0.263863	0.195933	0.0326159	0.411666
Lapatinib	0.0802957	0.362213	0.386511	0.8541
Lapatinib	0.0249362	0.147467	0.0217765	0.87946
Lapatinib	0.685066	0.23181	0.0227937	0.780755
Lapatinib	0.271356	0.321211	0.186554	0.466795
Lapatinib	0.321211	0.321211	0.443141	0.751673
Lapatinib	0.00358797	0.0244365	0.0400018	0.350391
Lapatinib	0.121173	0.124715	0.135768	0.499263
Paclitaxel	0.116231	0.0151958	0.231656	0.00148873
Paclitaxel	0.0052147	0.00279146	0.0318731	0.81033
Paclitaxel	0.00138177	0.0326937	0.0630103	0.874015
Paclitaxel	0.0851904	0.0752798	0.19042	0.537527
Paclitaxel	0.321602	0.00360264	0.206516	0.699657
Paclitaxel	6.2806e-05	0.00267798	0.00010501	0.0449122
Paclitaxel	0.022588	0.0860565	0.977304	0.081019
Paclitaxel	0.00621339	0.00274589	0.0372084	0.117673
Paclitaxel	0.0117297	0.00681491	0.0866808	0.00516185
Sirolimus	0.0172001	0.242719	0.0894859	0.474814
Sirolimus	0.187834	0.770025	0.115888	0.0620592
Sirolimus	0.464464	0.640694	0.230573	0.00674208
Sirolimus	0.380356	0.0152324	0.118792	0.632882
Sirolimus	0.289472	0.771029	0.0982941	0.694463
Sirolimus	0.979844	0.532748	0.061951	0.159824
Sirolimus	0.139625	0.604194	0.0245139	0.232717
Sirolimus	0.246615	0.0335305	0.0470641	0.428158
Sirolimus	0.558497	0.259667	0.59363	0.979844
Sorafenib	0.0552157	0.00695027	0.295333	0.861206
Sorafenib	0.000923647	0.0762767	0.132549	0.579755
Sorafenib	0.085801	0.586263	0.822559	0.373665
Sorafenib	0.137217	0.468161	0.0630103	0.144529
Sorafenib	0.116832	0.627346	0.33649	0.165335
Sorafenib	0.058459	0.0172253	0.00610205	0.688288
Sorafenib	0.130913	0.745222	0.333072	0.0620592
Sorafenib	0.0826736	0.182212	0.0657824	0.114708
Sorafenib	0.0180276	0.39938	0.0343838	0.0272785
Sunitinib	0.411666	0.333072	0.464464	0.0802957
Sunitinib	0.107474	0.594378	0.931074	0.444285
Sunitinib	0.491049	0.061951	0.491049	0.0462192
Sunitinib	0.859541	0.135768	0.221212	0.0786302
Sunitinib	0.259667	0.0189319	0.71338	0.62962
Sunitinib	0.819948	0.0336554	0.00650996	0.507541
Sunitinib	0.179959	0.356275	0.164868	0.115888
Sunitinib	0.314709	0.265473	0.347979	0.0217765
Sunitinib	0.435393	0.420105	0.289472	0.91949
Topotecan	0.720651	0.696334	0.316254	0.263863
Topotecan	0.130913	0.617367	0.0386909	0.594378
Topotecan	0.70441	0.862604	0.965508	0.368207
Topotecan	0.515882	0.989921	0.889446	0.666401
Topotecan	0.11096	0.829812	0.383128	0.405099
Topotecan	0.0207944	0.35486	0.0180501	0.96977
Topotecan	0.829812	0.524284	0.0982941	0.819948
Topotecan	0.323809	0.686655	0.203314	0.729259
Topotecan	0.371686	0.83569	0.110542	0.977304
Vorinostat	0.36311	0.142909	0.328931	0.307239
Vorinostat	0.198359	0.83613	0.596303	0.841712
Vorinostat	0.445906	0.0626393	0.424346	0.061469
Vorinostat	0.854814	0.394688	0.970822	0.639049
Vorinostat	0.229322	0.00400201	0.483628	0.0449122
Vorinostat	0.136573	0.926161	0.130437	0.263276
Vorinostat	0.244393	0.260067	0.232298	0.336357
Vorinostat	0.226397	0.115028	0.0944205	0.454686
Vorinostat	0.553423	0.0539905	0.829335	0.257375

## Sheet: C_high
	C3	C2	C1_vs_C3	0nM
Bortezomib	0.242719	0.0180501	0.443141	0.0365218
Bortezomib	0.380356	0.00641571	0.571745	0.00985565
Bortezomib	0.579249	0.602003	0.398983	0.579249
Bortezomib	0.15765	0.720651	0.0427234	0.294618
Bortezomib	0.0919524	0.179959	0.0158756	0.0326159
Bortezomib	0.0272284	0.0839334	0.308284	0.0786302
Bortezomib	0.248291	0.0641604	0.780755	0.0462192
Bortezomib	0.478164	0.0717684	0.2398	0.47129
Bortezomib	0.444285	0.896753	0.147227	0.437659
Cisplatin	0.0146636	0.1085	0.00290886	0.457989
Cisplatin	1.96126e-05	0.00466284	1.0079e-05	0.0015871
Cisplatin	0.110229	0.617367	2.04644e-05	0.380356
Cisplatin	0.62593	0.343047	0.0271398	0.400295
Cisplatin	0.0279876	0.0166464	0.00417479	0.0125364
Cisplatin	0.00912596	0.0449122	0.00355837	0.0118185
Cisplatin	0.0825369	0.0361665	0.00610205	0.0620592
Cisplatin	0.000180557	0.0302797	4.59455e-05	0.110542
Cisplatin	0.00647797	0.0913184	0.154692	0.0335305
Dasatinib	0.000261946	0.000516884	0.00065403	0.00471198
Dasatinib	0.000239191	0.00125496	0.000761081	0.00125496
Dasatinib	0.00898809	0.00780114	0.0283011	0.020191
Dasatinib	6.06614e-06	7.9672e-05	0.000380468	0.000153236
Dasatinib	0.00198404	0.0128603	5.14715e-06	0.00780114
Dasatinib	0.00392119	0.00733057	0.00650996	0.0108607
Dasatinib	0.00109285	0.000705891	0.0165397	0.00253509
Dasatinib	3.93024e-05	6.32812e-05	5.63713e-05	0.000439356
Dasatinib	0.0057635	0.000991129	6.06614e-06	0.000104447
Doxorubicin	0.00610205	0.00253509	0.0517234	0.121746
Doxorubicin	0.034952	0.0717684	0.0117884	0.0470631
Doxorubicin	1.4177e-06	0.00176987	0.000275244	0.039567
Doxorubicin	0.32741	0.0919524	0.696334	0.720651
Doxorubicin	0.00708152	0.00610205	0.00985565	0.000882107
Doxorubicin	0.0128603	0.254067	0.0117884	0.94828
Doxorubicin	0.0012809	0.0952932	0.0272284	0.132013
Doxorubicin	0.00239887	0.00277438	0.0260632	0.25394
Doxorubicin	0.0374126	0.956892	0.0871536	1
Erlotinib	0.000190096	0.0299213	3.53981e-06	0.260067
Erlotinib	0.0085367	0.0202068	0.00695027	0.00825378
Erlotinib	0.00072796	0.000297661	0.000500083	0.0470641
Erlotinib	0.037044	0.0238582	0.00089323	0.116832
Erlotinib	0.00108867	0.00246239	0.00216596	0.0213714
Erlotinib	0.000884699	0.00603381	6.24664e-08	0.0388294
Erlotinib	0.00336607	0.00681491	0.00411697	0.115028
Erlotinib	0.0564616	0.0986919	6.2806e-05	0.106485
Erlotinib	8.466e-05	0.000589052	0.000335298	0.00561127
Geldanamycin	0.00315585	0.00119898	0.0777829	0.0238582
Geldanamycin	0.520408	0.0602393	0.00198404	0.0374126
Geldanamycin	0.0180501	0.00419023	0.466795	0.221212
Geldanamycin	0.00269059	0.000882107	0.0117884	0.0226632
Geldanamycin	0.132013	0.0952932	0.210924	0.0365218
Geldanamycin	0.2085	0.0186625	0.187834	0.0455816
Geldanamycin	0.254067	0.00379343	0.200066	0.154122
Geldanamycin	0.000430216	0.000525731	0.0919126	0.00477609
Geldanamycin	0.0185541	0.000690902	0.076201	0.0175129
Gemcitabine	0.0035013	0.00030059	0.000317419	0.494755
Gemcitabine	0.294618	0.15765	0.0194151	0.556861
Gemcitabine	0.034952	0.121746	0.0134241	0.316254
Gemcitabine	0.474814	0.216029	0.0664263	0.168433
Gemcitabine	0.00446721	0.00238695	0.0427234	0.0140071
Gemcitabine	0.15765	0.172304	0.12475	0.571745
Gemcitabine	0.244499	0.127806	0.0209907	0.84561
Gemcitabine	0.00400825	0.0140071	0.000134322	0.00302472
Gemcitabine	0.771029	0.647916	0.191275	0.771029
Lapatinib	0.00508633	0.00191296	0.0952932	0.0760704
Lapatinib	0.027294	0.055015	0.00211168	0.688288
Lapatinib	0.0455816	0.134071	0.00117162	0.0567177
Lapatinib	5.99589e-05	0.00206521	0.321211	0.00342434
Lapatinib	2.32365e-05	0.000195137	0.00612777	7.9672e-05
Lapatinib	0.000195137	0.000219366	0.000246008	0.0350667
Lapatinib	0.00733057	0.0260632	0.0309611	0.00541655
Lapatinib	0.000404351	0.0152324	0.0485803	0.2398
Lapatinib	0.0786302	0.00319548	0.0350667	0.575953
Paclitaxel	0.0948581	0.0876405	0.0056607	0.0999067
Paclitaxel	0.604194	0.0777829	0.0449122	0.212829
Paclitaxel	0.0302797	0.00943262	0.345101	0.000218793
Paclitaxel	0.220595	0.532752	0.46802	0.0558626
Paclitaxel	1.64583e-05	0.000811789	0.0216369	0.00047202
Paclitaxel	0.00797847	0.134837	0.00341978	0.0913184
Paclitaxel	0.116832	0.0913184	0.00290886	0.307345
Paclitaxel	0.000369522	0.00124633	0.0325891	0.00172007
Paclitaxel	0.1096	0.0506517	0.0267191	0.115028
Sirolimus	0.0272284	0.0227937	0.00733057	0.00447373
Sirolimus	0.513251	0.127806	0.094421	0.161232
Sirolimus	0.405298	0.534857	0.140544	0.513251
Sirolimus	0.150648	0.0759455	0.0485803	0.147227
Sirolimus	0.0380217	0.0480041	0.00139141	0.00871158
Sirolimus	0.0227937	0.121173	0.135768	0.0536637
Sirolimus	0.0564616	0.0180276	0.165335	0.0245139
Sirolimus	0.0118185	0.0335305	0.893283	0.0310685
Sirolimus	0.458843	0.638744	0.334444	0.143495
Sorafenib	0.353838	0.194082	0.408854	0.483628
Sorafenib	0.00030321	0.0247148	0.338088	0.00417479
Sorafenib	0.384197	0.0445245	0.256003	0.220104
Sorafenib	0.112611	0.112611	0.200205	0.0302797
Sorafenib	0.996757	0.328004	0.037044	0.564541
Sorafenib	0.737005	0.556861	0.571745	0.115888
Sorafenib	0.444285	0.386511	0.609666	0.221574
Sorafenib	0.861206	0.00974749	0.0590167	0.071597
Sorafenib	0.371686	0.345101	0.957864	0.116832
Sunitinib	0.195933	0.137282	0.549483	0.424559
Sunitinib	0.273887	0.0738355	0.134071	0.753465
Sunitinib	0.0309611	0.35486		0.59363
Sunitinib	0.732453	0.283355	0.107693	0.675712
Sunitinib	0.515882	0.191275	0.321211	0.390379
Sunitinib	0.164091	0.60255	0.889446	0.443141
Sunitinib	0.00641571	0.058459	0.294618	0.0470631
Sunitinib	0.375951	0.11096	0.84961	0.200945
Sunitinib	0.0427973	0.0556545	0.0444839	0.491049
Topotecan	0.00743442	0.0501336	0.020191	0.143859
Topotecan	0.316254	0.00857758	0.0361665	0.0427234
Topotecan	0.0022459	0.0470631	0.00743442	0.226045
Topotecan	0.0982941	0.014834	0.0141039	0.0322871
Topotecan	0.00191296	0.00108111	0.0462192	0.014834
Topotecan	0.00823037	0.0260632	0.00342434	0.0597974
Topotecan	0.0114575	0.0839334	0.0163813	0.0444839
Topotecan	0.00108867	0.272173	4.97486e-05	0.0826736
Topotecan	0.037044	0.0310685	0.00974749	0.291392
Vorinostat	0.0537317	0.0700152	0.601318	0.0851904
Vorinostat	0.537527	0.954524	0.596303	0.561693
Vorinostat	0.212074	0.920498	0.223484	0.775282
Vorinostat	0.50995	0.307345	0.170838	0.442944
Vorinostat	0.144529	0.243092	0.323809	0.423288
Vorinostat	0.731783	0.481548	0.170297	0.869723
Vorinostat	0.158483	0.317975	0.229335	0.424346
Vorinostat	0.576417	0.596303	0.185247	0.797283
Vorinostat	0.447931	0.797715	0.00771061	0.644932

## Sheet: C_low
	C2	C3	C1_vs_C2	0nM
Bortezomib	0.0120795	0.081251	0.00297899	0.00277438
Bortezomib	0.00117162	0.2085	0.00320391	7.08845e-05
Bortezomib	0.672291	0.90532	0.786679	0.278984
Bortezomib	0.316254	0.656425	1.33487e-05	0.0871536
Bortezomib	0.034952	0.0759455	0.0123152	0.0103135
Bortezomib	0.0172001	0.00366607	0.0127275	0.0189319
Bortezomib	0.0365218	0.117699	0.000467327	0.0952932
Bortezomib	0.118792	0.273887	0.0253622	0.398983
Bortezomib	0.263863	0.027294	0.0314932	0.450961
Cisplatin	0.772631	0.257375	0.564541	0.478445
Cisplatin	0.0052147	0.00138177	0.236143	0.0438646
Cisplatin	0.778341	0.492057	0.778341	0.254067
Cisplatin	0.0197086	0.114542	0.127216	0.155427
Cisplatin	0.191058	0.338088	0.201637	0.187614
Cisplatin	0.071597	0.504633	0.243092	0.0516016
Cisplatin	0.478164	0.299942	0.140544	0.499075
Cisplatin	0.272173	0.137217	0.118984	0.162629
Cisplatin	0.483628	0.253756	0.791425	0.0616574
Dasatinib	0.000476822	7.92355e-05	0.00610205	0.00358797
Dasatinib	0.00125496	0.00101847	0.0470631	0.00985565
Dasatinib	0.00238695	0.00253509	0.0103135	0.0226632
Dasatinib	3.24337e-05	0.000307265	0.000991129	0.000219366
Dasatinib	0.00496739	0.0179327	0.0337686	0.00285371
Dasatinib	0.00222703	0.000380468	0.0163813	0.0365218
Dasatinib	0.000605343	0.000819764	0.0304002	0.00198404
Dasatinib	3.46805e-05	1.14989e-05	7.08845e-05	0.020191
Dasatinib	0.00090731	0.00034227	0.00650996	5.99589e-05
Doxorubicin	0.0244365	0.0717684	0.0658195	0.0620592
Doxorubicin	0.2085	0.113034	0.761733	0.94828
Doxorubicin	0.242719	0.474814	0.25394	0.800296
Doxorubicin	0.70441	0.457688	0.0994991	0.39272
Doxorubicin	0.127806	0.176104	0.191856	0.386511
Doxorubicin	0.586793	0.80342	0.837137	0.191856
Doxorubicin	0.584764	0.0127275	0.23181	0.91949
Doxorubicin	0.675712	0.9597	0.0711308	0.703901
Doxorubicin	0.534857	0.411666	0.249254	0.728814
Erlotinib	0.367028	0.0341506	0.015677	0.328931
Erlotinib	0.0287488	0.00647797	0.037044	0.037965
Erlotinib	0.0118185	0.00502514	0.0590167	0.200205
Erlotinib	0.0449122	0.191068	0.0107431	0.367178
Erlotinib	0.0114509	0.0015871	0.00825378	0.0352536
Erlotinib	0.138663	0.00567163	0.0413468	0.0976531
Erlotinib	0.250589	0.0866808	0.321602	0.111388
Erlotinib	0.0438646	0.0213714	0.0672019	0.0603262
Erlotinib	8.466e-05	0.000316009	0.0019852	0.0022613
Geldanamycin	0.000473057	0.00166091	0.127873	0.048169
Geldanamycin	0.0172253	0.520408	0.0374126	0.15765
Geldanamycin	0.00258117	0.00691068	0.117699	0.0249362
Geldanamycin	0.000109363	0.00269059	0.00743442	0.00674208
Geldanamycin	0.013402	0.0207944	0.00447373	0.0462192
Geldanamycin	0.00339156	0.140544	0.0455816	0.0304002
Geldanamycin	0.00358797	0.00134308	0.0244365	0.0186625
Geldanamycin	0.00138239	0.00234904	0.0335114	0.0112211
Geldanamycin	4.59455e-05	0.00415955	0.00236009	0.00502514
Gemcitabine	0.000458086	0.00519338	0.165843	0.727436
Gemcitabine	0.0802957	0.310761	0.0253622	0.176104
Gemcitabine	0.107474	0.0639191	0.0361665	0.380356
Gemcitabine	0.168433	0.443141	0.327789	0.0641604
Gemcitabine	0.000198571	0.00186274	0.000109363	0.0326159
Gemcitabine	0.200066	0.176104	0.113034	0.896753
Gemcitabine	0.0738355	0.15765	0.380356	0.52761
Gemcitabine	0.000180517	0.00339156	0.000286466	0.0283011
Gemcitabine	0.361816	0.347979	0.124715	0.859541
Lapatinib	0.0322871	0.0108607	0.00062735	0.139595
Lapatinib	0.0485803	0.00302472	0.00358797	0.254067
Lapatinib	0.204255	0.273887	0.00641571	0.0825369
Lapatinib	0.0114575	2.75181e-05	0.104493	0.0012809
Lapatinib	0.00150949	0.000135245	0.014834	0.000467327
Lapatinib	0.00392119	0.0057635	0.0427973	0.0114575
Lapatinib	0.0444839	0.014834	0.0284325	0.0217765
Lapatinib	0.055015	0.00065403	0.0152324	0.0361665
Lapatinib	0.482899	0.177342	0.00117758	0.59363
Paclitaxel	0.00665652	0.11059	0.000781556	0.102504
Paclitaxel	0.00384937	0.188085	0.00771061	0.0295066
Paclitaxel	0.0202068	0.00328564	0.0516016	0.0408335
Paclitaxel	0.128435	0.310793	0.0267191	0.0127166
Paclitaxel	7.99825e-05	1.52326e-05	0.00398305	7.94575e-06
Paclitaxel	0.00384937	0.0877853	0.00432212	0.0272785
Paclitaxel	0.0492934	0.279764	0.0539905	0.200205
Paclitaxel	0.00289472	0.00329657	0.00100655	0.0202298
Paclitaxel	0.0319816	0.0186967	0.00118468	0.0881902
Sirolimus	0.0238467	0.0711308	0.0664263	0.0155928
Sirolimus	0.118792	0.134071	0.00674208	0.640694
Sirolimus	0.50614	0.720651	0.187834	0.70441
Sirolimus	0.0658195	0.00320391	0.00818206	0.058459
Sirolimus	0.061951	0.0309611	0.00090731	0.0272284
Sirolimus	0.0498392	0.0480041	0.0735709	0.0866781
Sirolimus	0.110542	0.0428358	0.547901	0.0731082
Sirolimus	0.0564616	0.00084924	0.000500083	0.106485
Sirolimus	0.139595	0.482899	0.0982941	0.0536637
Sorafenib	0.229322	0.944915	0.125608	0.165335
Sorafenib	0.018435	0.00568479	0.00346996	0.00286506
Sorafenib	0.174252	0.468192	0.400295	0.0919126
Sorafenib	0.328004	0.299305	0.191068	0.037044
Sorafenib	0.468161	0.791425	0.00279146	0.970822
Sorafenib	0.534857	0.450961	0.564282	0.0780987
Sorafenib	0.249254	0.321804	0.321804	0.0919524
Sorafenib	0.106485	0.686655	0.0913184	0.106485
Sorafenib	0.216064	0.353838	0.60995	0.315513
Sunitinib	0.828681	0.896753	0.828681	0.424559
Sunitinib	0.137282	0.485087	0.737005	0.922481
Sunitinib	0.515882	0.443141	0.819948	0.341174
Sunitinib	0.59363	0.899447	0.974784	0.9597
Sunitinib	0.780755	0.742045	0.00392119	0.139595
Sunitinib	0.819948	0.62962	0.859541	0.60255
Sunitinib	0.140544	0.39272	0.8541	0.187834
Sunitinib	0.00691068	0.159824	0.412566	0.0711308
Sunitinib	0.499263	0.558497	0.177342	0.301936
Topotecan	0.113034	0.0697437	0.0194151	0.127806
Topotecan	0.00358797	0.191856	0.107474	0.00379343
Topotecan	0.0717684	0.010788	0.871122	0.094421
Topotecan	0.491049	0.810109	0.889446	0.87946
Topotecan	0.101361	0.732453	0.499263	0.00973994
Topotecan	0.0923574	0.17285	0.308284	0.191275
Topotecan	0.435393	0.435393	0.0952932	0.800296
Topotecan	0.243092	0.272173	0.785148	0.0826736
Topotecan	0.00303029	0.00131844	0.144529	0.0310685
Vorinostat	0.241332	0.0108055	0.495266	0.0526897
Vorinostat	0.122561	0.158483	0.107832	0.731783
Vorinostat	0.21489	0.303709	0.310793	0.581362
Vorinostat	0.33649	0.162629	0.81033	0.34078
Vorinostat	0.22596	0.291392	0.899719	0.179322
Vorinostat	0.122561	0.432903	0.459109	0.591305
Vorinostat	0.083719	0.113198	0.0216369	0.209283
Vorinostat	0.937498	0.689053	0.420102	0.909182
Vorinostat	0.442944	0.428158	0.353838	0.621526

## Sheet: Basal
	0nM	C1_vs_C3	C1_vs_C2	C3	C2
Azacytidine	0.279882	0.957376	0.482054	0.324922	0.482054
Azacytidine	0.879919	0.762122	0.416775	0.208063	0.617523
Azacytidine	0.330589	0.174519	0.0585895	0.416775	0.106252
Azacytidine	0.00920178	0.0585895	0.982792	0.00823977	0.0306759
Azacytidine	0.403833	0.378569	0.602099	0.729195	0.470532
Azacytidine	0.127524	0.0345861	0.900724	0.254706	0.0780333
Azacytidine	0.353764	0.628609	0.914856	0.816628	0.615799
Azacytidine	0.366251	0.0184527	0.795415	0.696683	0.190836
Azacytidine	0.498556	0.391097	0.443262	0.391097	0.498556
Bortezomib	0.242719	0.620546	0.732453	0.397703	0.114295
Bortezomib	0.00523375	0.200066	0.386511	0.0802957	0.0567177
Bortezomib	0.549483	0.350391	0.879654	0.485087	0.745222
Bortezomib	0.94828	0.424559	0.828681	0.931074	0.828681
Bortezomib	0.0140071	0.0848227	0.586793	0.0697437	0.450961
Bortezomib	0.0380217	0.8397	0.25394	0.0952932	0.0350667
Bortezomib	0.0309611	0.771029	0.405099	0.23181	0.00447373
Bortezomib	0.888198	0.632882	0.931074	0.609666	0.617367
Bortezomib	0.586793	0.656425	0.770025	0.183869	0.150648
Cisplatin	0.367178	0.553423	0.587062	0.380795	0.179322
Cisplatin	0.0085367	0.287484	0.473289	0.154692	0.0343838
Cisplatin	0.310761	0.648542	0.386511	0.991375	0.424559
Cisplatin	0.235636		0.433555	0.27743	0.0155318
Cisplatin	0.235636		0.299918	0.191058	0.1195
Cisplatin	0.0616574	0.93198	0.747759	0.977304	0.279764
Cisplatin	0.609666	0.00253509	0.2398	0.753465	0.602003
Cisplatin	0.261026	0.970822		0.39938	0.162629
Cisplatin	0.142062	0.729259	0.149551	0.176463	0.60995
Dasatinib	0.00339156	0.871122	0.931074	0.00743442	0.00471198
Dasatinib	0.0128603	0.761733	0.380356	0.0179327	0.00941398
Dasatinib	0.0620592	0.52761	0.0374126	0.0759455	0.212801
Dasatinib	0.000119028	0.0952932		0.00871158	0.000991129
Dasatinib	0.0186625	0.055015		0.0802957	0.0209907
Dasatinib	0.0141039	0.0480041	0.405099	0.0982941	0.135768
Dasatinib	0.0386909	0.113034	0.230573	0.0871536	0.0128603
Dasatinib	0.00109285	0.411666	0.778341	0.00198404	6.32812e-05
Dasatinib	0.0141039	0.0427973	0.210924	0.121173	0.0498392
Doxorubicin	0.648542			0.896753	0.0567177
Doxorubicin	0.161232	0.235158	0.0871536	0.632882	0.770025
Doxorubicin	0.800296	0.62962	0.59363	0.482899	0.742045
Doxorubicin	0.217159	0.368207	0.154122	0.811821	0.753465
Doxorubicin	0.130913	0.648542	0.121746	0.549483	0.728814
Doxorubicin	0.913896	0.268847	0.104768	0.50614	0.50614
Doxorubicin	0.210924	0.91949	0.0172001	0.124715	0.221212
Doxorubicin	0.742045	0.59363	0.859541	0.611522	0.443141
Doxorubicin	0.602003	0.579249	0.485087	0.664341	0.737005
Erlotinib	0.83613	0.328931	0.586324	0.819431	0.504516
Erlotinib	0.048169	0.185133		0.0185541	0.076201
Erlotinib	0.152107	0.483628	0.246615	0.037044	0.0022613
Erlotinib	0.88043	0.00695027	0.0265657	0.239602	0.0895391
Erlotinib	0.219331	0.778883	0.488839	0.0207827	0.037044
Erlotinib	0.450285	0.232298	0.4861	0.0766406	0.310793
Erlotinib	0.726397	0.46802	0.463554	0.758887	0.235285
Erlotinib	0.0968097	0.912608	0.639049	0.0672019	0.25017
Erlotinib	0.553423	0.428158	0.0860565	0.206454	0.0361403
Geldanamycin	0.0913184	0.349454	0.188085	0.00719666	0.206454
Geldanamycin	0.102109	0.350391	0.52761	0.534857	0.418087
Geldanamycin	0.242719	0.375951	0.647916	0.0866781	0.0556545
Geldanamycin	0.00358797	0.204255	0.656425	0.00985565	0.107474
Geldanamycin	0.0839334	0.790511	0.00342434	0.375951	0.23181
Geldanamycin	0.161232	0.720651	0.737005	0.444285	0.102109
Geldanamycin	0.33879	0.249254	0.235158	0.195933	0.08953
Geldanamycin	0.205247	0.0271398	0.0376329	0.000980148	0.0144767
Geldanamycin	0.0180276	0.0219731	0.182212	0.0418255	0.0527859
Gemcitabine	0.643025	0.289021	0.566846	0.282905	0.250659
Gemcitabine	0.828681	0.720651	0.478164	0.244499	0.010788
Gemcitabine	0.871122	0.104768	0.625106	0.0738355	0.811821
Gemcitabine	0.265473	0.248291	0.23181	0.939578	0.989921
Gemcitabine	0.195933	0.549483	0.795039	0.0759455	0.249254
Gemcitabine	0.811821	0.837137	0.33879	0.464464	0.594378
Gemcitabine	0.745222	0.513251	0.974128	0.745222	0.786679
Gemcitabine	0.0517234	0.520408		0.230573	0.0470631
Gemcitabine	0.810109	0.87946	0.35486	0.703901	0.638744
Lapatinib	0.780755	0.164091	0.0664263	0.196072	0.0189319
Lapatinib	0.837137	0.939674	0.00446721	0.770025	0.187834
Lapatinib	0.688288	0.350391		0.350391	0.656425
Lapatinib	0.0120795	0.450958	0.081251	0.00477225	0.0207944
Lapatinib	0.081251	0.0238467	0.989921	0.00277438	0.039567
Lapatinib	0.347979			0.8397	0.703901
Lapatinib	0.18191			0.308284	0.081251
Lapatinib	0.110229	0.368207	0.350391	0.00163819	0.104768
Lapatinib	0.265473		0.191275	0.703901	0.584764
Paclitaxel	0.716005	0.27829	0.866841	0.151006	0.131238
Paclitaxel	0.581396	0.0343838	0.0564616	0.778883	0.076201
Paclitaxel	0.00166091	0.106485	1.35127e-05	0.142062	0.239602
Paclitaxel	0.0108055	0.00254404	0.0356588	0.0145085	0.0591779
Paclitaxel	0.000651267	0.134506	0.126455	0.00398305	0.00585043
Paclitaxel	0.0408335	0.0110924	0.0213714	0.0459786	0.0877853
Paclitaxel	0.408854	0.376225	0.483628	0.644932	0.457989
Paclitaxel	0.0154962	0.000285923	0.00124633	0.0289283	0.00479142
Paclitaxel	0.00603381	0.203773	0.149447	0.0928338	0.0326923
Sirolimus	0.0238467	0.675712	0.11096	0.0480041	0.0411586
Sirolimus	0.305323	0.191856	0.333072	0.299942	0.161232
Sirolimus	0.374254	0.350391	0.534857	0.696334	0.70441
Sirolimus	0.0112795	0.0677609	0.2398	0.0140071	0.0919524
Sirolimus	0.039567	0.0786302	0.638744	0.00508633	0.00342434
Sirolimus	0.124715	0.0982941	0.242719	0.00973994	0.0141039
Sirolimus	0.615727	0.452946	0.0326937	0.1085	0.0408335
Sirolimus	0.139625	0.452946	0.0826736	0.00267798	0.246615
Sirolimus	0.277317	0.657136	0.0272284	0.301936	0.790511
Sorafenib	0.209625	0.162629	0.0564616	0.191068	0.39938
Sorafenib	0.143675	0.498068		0.0726918	0.0155318
Sorafenib	0.149472	0.666592	0.468192	0.281843	0.0709464
Sorafenib	0.957864	0.60995	0.874015	0.222629	0.741577
Sorafenib	0.753956	0.686655	0.957864	0.90616	0.116832
Sorafenib	0.50614	0.720651	0.617367	0.294618	0.90532
Sorafenib	0.110229	0.862604		0.424559	0.33879
Sorafenib	0.0630103	0.076201	0.0657824	0.367178	0.037965
Sorafenib	0.376225	0.531483	0.886853	0.59275	0.168071
Sunitinib	0.770025	0.0485803	0.513251	0.786679	0.08953
Sunitinib	0.625106	0.0172253	0.478164	0.316254	0.263863
Sunitinib	0.143495	0.989921	0.62962	0.450958	0.405099
Sunitinib	0.420105	0.23181	0.210924	0.443141	0.703901
Sunitinib	0.327789	0.177342	0.308284	0.458843	0.567197
Sunitinib	0.703901	0.87946	0.405099	0.742045	0.929529
Sunitinib	0.0969365	0.0304002	0.187834	0.316254	0.263863
Sunitinib	0.00191296	0.435393	0.271356	0.301936	0.00691068
Sunitinib	0.210924	0.810109	0.584764	0.390379	0.289472
Topotecan	0.316254	0.212801	0.47129	0.204255	0.0602393
Topotecan	0.405298	0.00037168	0.0244365	0.0304002	0.00743442
Topotecan	0.0400018	0.862604	0.230573	0.023537	0.0226632
Topotecan	0.722897	0.810109	0.532748	0.532748	0.132013
Topotecan	0.0687495	0.135768	0.761334	0.499263	0.00366607
Topotecan	0.168433	0.00366607	0.0687495	0.314709	0.237225
Topotecan	0.541272	0.59363	0.751673	0.277317	0.186554
Topotecan	0.442944	0.102535	0.741577	0.154692	0.0986919
Topotecan	0.212829	0.0245139	0.0196436	0.00400201	0.34078
Vorinostat	0.0700152	0.0580568	0.253724	0.0430934	0.495266
Vorinostat	0.347678	0.303709	0.704979	0.80834	0.960204
Vorinostat	0.52326	0.982939	0.965886	0.256883	0.880971
Vorinostat	0.886853	0.804017	0.867607	0.353838	0.275952
Vorinostat	0.315513	0.598461	0.0657824	0.627346	0.69269
Vorinostat	0.830556	0.0145085	0.786263	0.283048	0.726397
Vorinostat	0.542322	0.296724	0.283048	0.203773	0.581362
Vorinostat	0.626648	0.235285	0.586324	0.621549	0.988626
Vorinostat	0.804017	0.130166	0.944915	0.520665	0.710899
