# Supplementary material for: Predicting chemosensitivity using drug perturbed gene dynamics
Source: BMC Bioinformatics. 2021 Jan 7;22:15. doi: 10.1186/s12859-020-03947-y (PMC7789515; doi:10.1186/s12859-020-03947-y)
Supplement: Supplementary file 6 — Additional file 6: Maximum absolute differences (MAD) for Figure 3. [file 12859_2020_3947_MOESM6_ESM.xlsx]

## Sheet: Delta_C_high
	C1_vs_C3	C3	C1_vs_C2	0nM
Bortezomib	0.206416	0.229847	0.197236	0.247863
Bortezomib	0.107316	0.110568	0.0926645	0.142329
Bortezomib	0.13217	0.152676	0.159584	0.163091
Bortezomib	0.126129	0.164611	0.146109	0.166555
Bortezomib	0.158739	0.160772	0.124758	0.184627
Bortezomib	0.181851	0.176724	0.173002	0.186411
Bortezomib	0.146822	0.14955	0.136177	0.156491
Bortezomib	0.120531	0.130592	0.125773	0.175483
Bortezomib	0.150675	0.171705	0.177794	0.183919
Cisplatin	0.133179	0.156351	0.191081	0.244365
Cisplatin	0.157909	0.200814	0.231351	0.27034
Cisplatin	0.180653	0.155283	0.242926	0.226727
Cisplatin	0.22975	0.240965	0.229139	0.320572
Cisplatin	0.186288	0.23408	0.259694	0.254227
Cisplatin	0.175751	0.270264	0.254614	0.24643
Cisplatin	0.210444	0.202587	0.286008	0.281135
Cisplatin	0.196938	0.20048	0.186321	0.16566
Cisplatin	0.175399	0.171623	0.211378	0.235229
Dasatinib	0.381604	0.493534	0.401552	0.510437
Dasatinib	0.478879	0.68264	0.461362	0.90833
Dasatinib	0.386176	0.509112	0.399471	0.690683
Dasatinib	0.271515	0.289677	0.320968	0.700536
Dasatinib	0.337103	0.398689	0.39614	0.641686
Dasatinib	0.428403	0.377567	0.447862	0.764133
Dasatinib	0.515651	0.676264	0.483782	0.676725
Dasatinib	0.307876	0.44999	0.241632	0.55948
Dasatinib	0.455777	0.527271	0.523151	0.746458
Doxorubicin	0.198192	0.230826	0.184399	0.277276
Doxorubicin	0.25707	0.236132	0.298397	0.371872
Doxorubicin	0.29392	0.30631	0.368371	0.410185
Doxorubicin	0.229931	0.254068	0.260393	0.239467
Doxorubicin	0.280568	0.184092	0.377399	0.336573
Doxorubicin	0.391308	0.394085	0.404415	0.411328
Doxorubicin	0.219532	0.256386	0.271674	0.263995
Doxorubicin	0.226213	0.319952	0.197717	0.315219
Doxorubicin	0.329129	0.32353	0.377346	0.359937
Erlotinib	0.529485	0.541667	0.536666	0.629038
Erlotinib	0.301327	0.416832	0.383601	0.533412
Erlotinib	0.484118	0.512123	0.542515	0.504209
Erlotinib	0.395891	0.448028	0.390593	0.496242
Erlotinib	0.610209	0.615638	0.704048	0.860273
Erlotinib	0.372998	0.471621	0.286688	0.603124
Erlotinib	0.400763	0.378539	0.272987	0.579625
Erlotinib	0.425382	0.441609	0.510638	0.483188
Erlotinib	0.479731	0.546351	0.503765	0.79662
Geldanamycin	0.646743	0.650244	0.477311	0.498272
Geldanamycin	0.577593	0.64961	0.581006	0.706623
Geldanamycin	0.495342	0.292055	0.53234	0.580244
Geldanamycin	0.480756	0.505464	0.443498	0.552498
Geldanamycin	0.469313	0.485071	0.552178	0.615549
Geldanamycin	0.482148	0.655542	0.446438	0.645161
Geldanamycin	0.499301	0.588293	0.535822	0.538662
Geldanamycin	0.587595	0.671659	0.621414	0.62252
Geldanamycin	0.62581	0.621007	0.684272	0.688822
Gemcitabine	0.299736	0.400287	0.396703	0.476004
Gemcitabine	0.388699	0.388045	0.510894	0.421709
Gemcitabine	0.339217	0.47729	0.426901	0.47064
Gemcitabine	0.520931	0.456155	0.475483	0.449655
Gemcitabine	0.359713	0.366582	0.300482	0.45648
Gemcitabine	0.490604	0.364379	0.42277	0.478716
Gemcitabine	0.462224	0.439578	0.523083	0.586547
Gemcitabine	0.348004	0.306037	0.290815	0.356407
Gemcitabine	0.54774	0.614657	0.3794	0.452004
Lapatinib	0.294302	0.434717	0.312923	0.478446
Lapatinib	0.519462	0.525161	0.513328	0.644687
Lapatinib	0.35308	0.351259	0.311231	0.428177
Lapatinib	0.34085	0.344537	0.304306	0.491757
Lapatinib	0.492782	0.560273	0.526347	0.590721
Lapatinib	0.374376	0.410406	0.405192	0.545093
Lapatinib	0.326674	0.306347	0.24462	0.522862
Lapatinib	0.458201	0.463562	0.456173	0.583962
Lapatinib	0.360188	0.361679	0.380405	0.437397
Paclitaxel	0.506052	0.521281	0.438953	0.447754
Paclitaxel	0.603183	0.597314	0.582122	0.590182
Paclitaxel	0.395691	0.355468	0.203313	0.427334
Paclitaxel	0.511892	0.318665	0.360244	0.598785
Paclitaxel	0.552046	0.527711	0.53907	0.63263
Paclitaxel	0.521751	0.53333	0.437604	0.481844
Paclitaxel	0.380359	0.367593	0.347437	0.377441
Paclitaxel	0.462047	0.431192	0.422798	0.492129
Paclitaxel	0.472674	0.512587	0.391644	0.454261
Sirolimus	0.717589	0.755101	0.619547	0.917338
Sirolimus	0.61691	0.701318	0.556936	0.815334
Sirolimus	0.713564	0.787665	0.758579	0.734542
Sirolimus	0.682537	0.633598	0.481473	0.704564
Sirolimus	0.663839	0.753272	0.762283	0.763134
Sirolimus	0.543763	0.532625	0.54775	0.797269
Sirolimus	0.658593	0.56584	0.700402	0.825735
Sirolimus	0.669308	0.675257	0.576066	0.726065
Sirolimus	0.601583	0.632393	0.5853	0.707795
Sorafenib	0.0995096	0.124135	0.0917963	0.107695
Sorafenib	0.0836454	0.0879445	0.0901311	0.101167
Sorafenib	0.103055	0.104739	0.0740326	0.118037
Sorafenib	0.0864994	0.100924	0.0895204	0.127261
Sorafenib	0.0752214	0.0890331	0.0892822	0.0976995
Sorafenib	0.104936	0.109533	0.11306	0.0946925
Sorafenib	0.0908136	0.0878763	0.120294	0.0866345
Sorafenib	0.0903511	0.0977735	0.0863553	0.142491
Sorafenib	0.120852	0.107965	0.0999228	0.116428
Sunitinib	0.159155	0.191695	0.192879	0.199998
Sunitinib	0.258617	0.336586	0.345325	0.363802
Sunitinib	0.169966	0.198406	0.191922	0.20499
Sunitinib	0.279467	0.152662	0.321546	0.328472
Sunitinib	0.134029	0.157029	0.150582	0.146164
Sunitinib	0.201892	0.246429	0.234512	0.272072
Sunitinib	0.266323	0.318329	0.308932	0.312329
Sunitinib	0.284689	0.405264	0.351928	0.336972
Sunitinib	0.217725	0.216573	0.259678	0.197084
Topotecan	0.383443	0.32485	0.449809	0.602557
Topotecan	0.346876	0.420247	0.499571	0.531101
Topotecan	0.255185	0.347693	0.344362	0.381434
Topotecan	0.38945	0.456001	0.410101	0.438842
Topotecan	0.416753	0.369786	0.371647	0.376479
Topotecan	0.353355	0.420683	0.350122	0.538633
Topotecan	0.364726	0.420992	0.463306	0.36755
Topotecan	0.264732	0.363323	0.279413	0.365398
Topotecan	0.313421	0.330757	0.427208	0.480592
Vorinostat	0.258259	0.197981	0.275907	0.254976
Vorinostat	0.291815	0.265587	0.293036	0.298445
Vorinostat	0.263695	0.231827	0.213731	0.201364
Vorinostat	0.274072	0.258074	0.26412	0.227229
Vorinostat	0.184003	0.174495	0.219781	0.176386
Vorinostat	0.332883	0.344728	0.334528	0.280782
Vorinostat	0.220403	0.235225	0.261003	0.218723
Vorinostat	0.267112	0.313535	0.262358	0.272224
Vorinostat	0.237577	0.256662	0.217919	0.227623

## Sheet: Delta_C_low
	C1_vs_C2	C2	C1_vs_C3	0nM
Bortezomib	0.185029	0.207848	0.194177	0.251472
Bortezomib	0.0751498	0.0940519	0.112157	0.132041
Bortezomib	0.123564	0.127536	0.136169	0.171794
Bortezomib	0.17705	0.125553	0.142938	0.142044
Bortezomib	0.132452	0.117658	0.160308	0.144309
Bortezomib	0.156807	0.16835	0.180149	0.171894
Bortezomib	0.120568	0.137747	0.135523	0.168517
Bortezomib	0.100233	0.119704	0.139022	0.170331
Bortezomib	0.152482	0.166088	0.154633	0.173987
Cisplatin	0.227391	0.258131	0.209565	0.254433
Cisplatin	0.29996	0.26583	0.276781	0.275077
Cisplatin	0.291361	0.26549	0.248744	0.273838
Cisplatin	0.294465	0.354246	0.26942	0.339996
Cisplatin	0.298432	0.380417	0.308575	0.32047
Cisplatin	0.282624	0.292913	0.264996	0.260772
Cisplatin	0.328863	0.332401	0.380744	0.310823
Cisplatin	0.249706	0.298405	0.256434	0.257353
Cisplatin	0.305069	0.296529	0.264611	0.256878
Dasatinib	0.429075	0.709599	0.427008	0.860577
Dasatinib	0.426482	0.56597	0.489047	0.917464
Dasatinib	0.312241	0.409345	0.344523	0.708517
Dasatinib	0.331983	0.483009	0.370392	0.814795
Dasatinib	0.363992	0.475569	0.325499	0.609203
Dasatinib	0.38569	0.605826	0.399113	0.603684
Dasatinib	0.537229	0.747627	0.473401	1.06064
Dasatinib	0.215341	0.470495	0.260455	0.636285
Dasatinib	0.31113	0.538069	0.311879	0.819596
Doxorubicin	0.207898	0.235561	0.214253	0.314843
Doxorubicin	0.260558	0.336761	0.254956	0.276777
Doxorubicin	0.389075	0.37321	0.423456	0.472671
Doxorubicin	0.250254	0.249514	0.233013	0.2676
Doxorubicin	0.202005	0.229769	0.296003	0.327932
Doxorubicin	0.388488	0.476647	0.385478	0.405265
Doxorubicin	0.224049	0.240369	0.241097	0.322064
Doxorubicin	0.246773	0.349716	0.301161	0.308955
Doxorubicin	0.326816	0.355365	0.318147	0.334296
Erlotinib	0.47849	0.63214	0.498051	0.696418
Erlotinib	0.319025	0.398367	0.334707	0.575071
Erlotinib	0.341888	0.571083	0.373049	0.596217
Erlotinib	0.451204	0.56635	0.541754	0.580625
Erlotinib	0.526378	0.524109	0.682407	0.62542
Erlotinib	0.32836	0.491795	0.443834	0.50732
Erlotinib	0.40959	0.424566	0.401307	0.535817
Erlotinib	0.386338	0.53746	0.379449	0.565115
Erlotinib	0.351204	0.51375	0.405467	0.751067
Geldanamycin	0.465468	0.60604	0.496669	0.581488
Geldanamycin	0.565729	0.520348	0.57568	0.801455
Geldanamycin	0.480464	0.373615	0.389369	0.42475
Geldanamycin	0.401458	0.463991	0.399968	0.415715
Geldanamycin	0.40907	0.468933	0.402996	0.49407
Geldanamycin	0.425585	0.483603	0.400529	0.714532
Geldanamycin	0.505242	0.398826	0.397645	0.449517
Geldanamycin	0.526463	0.576422	0.513769	0.568439
Geldanamycin	0.523219	0.626595	0.560782	0.592137
Gemcitabine	0.635304	0.336088	0.398994	0.694662
Gemcitabine	0.445403	0.530553	0.426248	0.59775
Gemcitabine	0.426877	0.473933	0.487517	0.53659
Gemcitabine	0.546791	0.564253	0.529664	0.457645
Gemcitabine	0.358222	0.31362	0.413029	0.597709
Gemcitabine	0.438458	0.391991	0.436824	0.542588
Gemcitabine	0.563207	0.427239	0.542842	0.66618
Gemcitabine	0.348788	0.222112	0.356803	0.304122
Gemcitabine	0.464701	0.500716	0.461503	0.530418
Lapatinib	0.379431	0.467773	0.359466	0.481264
Lapatinib	0.592255	0.524088	0.484947	0.662427
Lapatinib	0.327188	0.457024	0.32771	0.501824
Lapatinib	0.359768	0.394179	0.289758	0.553437
Lapatinib	0.511024	0.512141	0.342597	0.666823
Lapatinib	0.446895	0.383926	0.39303	0.512918
Lapatinib	0.319839	0.341043	0.333176	0.379742
Lapatinib	0.439283	0.494727	0.449947	0.701608
Lapatinib	0.35676	0.418064	0.362822	0.484107
Paclitaxel	0.479332	0.428443	0.545144	0.422052
Paclitaxel	0.497959	0.498249	0.541567	0.651119
Paclitaxel	0.295397	0.34876	0.5053	0.530023
Paclitaxel	0.335952	0.310959	0.391771	0.427171
Paclitaxel	0.562583	0.492495	0.587727	0.615666
Paclitaxel	0.438019	0.437081	0.453887	0.493388
Paclitaxel	0.350283	0.325701	0.536004	0.363457
Paclitaxel	0.444517	0.397962	0.461958	0.542307
Paclitaxel	0.441307	0.441543	0.524991	0.490193
Sirolimus	0.61915	0.784676	0.696355	0.804888
Sirolimus	0.828864	0.795021	0.691214	0.97197
Sirolimus	0.779643	0.780731	0.589511	0.789638
Sirolimus	0.694284	0.650876	0.609937	0.881264
Sirolimus	0.903813	0.856993	0.727836	0.759058
Sirolimus	0.69622	0.555712	0.529894	0.86359
Sirolimus	0.754284	0.71494	0.670397	0.744646
Sirolimus	0.739579	0.66476	0.632849	0.722063
Sirolimus	0.653705	0.625185	0.608816	0.727084
Sorafenib	0.0850179	0.0882827	0.0965517	0.108811
Sorafenib	0.0674533	0.0758379	0.0741528	0.10676
Sorafenib	0.092421	0.0967569	0.100533	0.109527
Sorafenib	0.0860164	0.109225	0.0905427	0.126051
Sorafenib	0.0881857	0.0979824	0.0913505	0.0967758
Sorafenib	0.0666512	0.0906996	0.0807887	0.104821
Sorafenib	0.0917585	0.104156	0.0891055	0.104641
Sorafenib	0.0900304	0.0841868	0.0899354	0.109207
Sorafenib	0.0883114	0.122144	0.0969711	0.0863294
Sunitinib	0.245161	0.221643	0.199127	0.253162
Sunitinib	0.381302	0.356177	0.367409	0.372464
Sunitinib	0.238671	0.233823	0.20439	0.198143
Sunitinib	0.205005	0.189128	0.181148	0.25776
Sunitinib	0.179914	0.216844	0.172196	0.172305
Sunitinib	0.25868	0.226447	0.199667	0.293708
Sunitinib	0.358626	0.355512	0.294488	0.320211
Sunitinib	0.365521	0.345279	0.308035	0.321503
Sunitinib	0.211519	0.195247	0.20338	0.318865
Topotecan	0.648617	0.597421	0.622662	0.680939
Topotecan	0.565548	0.626141	0.507828	0.720904
Topotecan	0.509684	0.48871	0.456403	0.524003
Topotecan	0.593328	0.639217	0.601072	0.625336
Topotecan	0.495638	0.607555	0.578459	0.595273
Topotecan	0.453582	0.614394	0.456326	0.684914
Topotecan	0.556212	0.610169	0.593202	0.663356
Topotecan	0.471096	0.695263	0.503432	0.527111
Topotecan	0.477656	0.568118	0.423099	0.535219
Vorinostat	0.249415	0.243077	0.238369	0.306281
Vorinostat	0.286618	0.337363	0.304062	0.314862
Vorinostat	0.249038	0.204173	0.252798	0.220392
Vorinostat	0.226865	0.206738	0.229746	0.230471
Vorinostat	0.184945	0.152659	0.205104	0.193616
Vorinostat	0.278685	0.302024	0.284287	0.298937
Vorinostat	0.229004	0.241142	0.216496	0.213343
Vorinostat	0.245005	0.244482	0.285671	0.262984
Vorinostat	0.217483	0.189326	0.24158	0.199939

## Sheet: C_high
	C3	C2	C1_vs_C3	0nM
Bortezomib	0.238037	0.220309	0.232126	0.208384
Bortezomib	0.129757	0.113325	0.13795	0.0961352
Bortezomib	0.151639	0.186139	0.146115	0.141652
Bortezomib	0.190302	0.174627	0.11348	0.175454
Bortezomib	0.159597	0.161615	0.164992	0.137682
Bortezomib	0.17355	0.174701	0.159377	0.166575
Bortezomib	0.151291	0.133522	0.170985	0.133216
Bortezomib	0.168002	0.14108	0.140985	0.145706
Bortezomib	0.177586	0.194937	0.166045	0.182626
Cisplatin	0.186629	0.229128	0.143007	0.244081
Cisplatin	0.187087	0.227981	0.167081	0.217912
Cisplatin	0.242846	0.307663	0.26068	0.334979
Cisplatin	0.316793	0.320639	0.267006	0.339109
Cisplatin	0.234337	0.27047	0.211688	0.251808
Cisplatin	0.237353	0.213285	0.213571	0.199318
Cisplatin	0.281664	0.301409	0.275827	0.280203
Cisplatin	0.162922	0.207927	0.154066	0.211103
Cisplatin	0.215821	0.279275	0.27051	0.257425
Dasatinib	0.482971	0.494824	0.58817	0.550001
Dasatinib	0.685244	0.637801	0.693488	0.717222
Dasatinib	0.628162	0.672974	0.692919	0.643248
Dasatinib	0.278334	0.409948	0.436737	0.488847
Dasatinib	0.624001	0.707275	0.590424	0.63994
Dasatinib	0.653712	0.635793	0.635102	0.657776
Dasatinib	0.60793	0.609669	0.636559	0.660939
Dasatinib	0.398237	0.32577	0.621945	0.440241
Dasatinib	0.732627	0.684062	0.446552	0.545886
Doxorubicin	0.211867	0.191381	0.229883	0.212018
Doxorubicin	0.311272	0.332644	0.318027	0.342288
Doxorubicin	0.323099	0.376536	0.354091	0.377952
Doxorubicin	0.289708	0.234259	0.29027	0.291456
Doxorubicin	0.226312	0.30823	0.201093	0.354667
Doxorubicin	0.414496	0.443798	0.412643	0.482875
Doxorubicin	0.252925	0.274147	0.27586	0.258615
Doxorubicin	0.314562	0.274764	0.297921	0.338377
Doxorubicin	0.398188	0.480876	0.445636	0.480346
Erlotinib	0.497468	0.567903	0.440846	0.616297
Erlotinib	0.487079	0.47861	0.505795	0.447628
Erlotinib	0.402284	0.364807	0.350736	0.48939
Erlotinib	0.444384	0.427021	0.32139	0.48904
Erlotinib	0.446631	0.573763	0.530975	0.641501
Erlotinib	0.453616	0.482521	0.283781	0.526493
Erlotinib	0.310702	0.323715	0.331936	0.384278
Erlotinib	0.41868	0.482446	0.311292	0.528016
Erlotinib	0.453893	0.487212	0.493131	0.501944
Geldanamycin	0.612785	0.583091	0.659874	0.68857
Geldanamycin	0.865584	0.601347	0.404083	0.683142
Geldanamycin	0.389399	0.310332	0.550708	0.520968
Geldanamycin	0.435001	0.41052	0.496338	0.527468
Geldanamycin	0.528499	0.530711	0.550283	0.526312
Geldanamycin	0.631382	0.566178	0.572873	0.612559
Geldanamycin	0.546216	0.439723	0.582097	0.605106
Geldanamycin	0.516442	0.532488	0.705575	0.494744
Geldanamycin	0.655582	0.546457	0.668058	0.581737
Gemcitabine	0.387057	0.385061	0.439735	0.51855
Gemcitabine	0.496968	0.442152	0.446367	0.480907
Gemcitabine	0.426409	0.46054	0.408235	0.494832
Gemcitabine	0.563474	0.54365	0.482285	0.655096
Gemcitabine	0.410638	0.361889	0.471441	0.407258
Gemcitabine	0.485177	0.483982	0.483088	0.50102
Gemcitabine	0.586657	0.552016	0.552098	0.641913
Gemcitabine	0.303526	0.287026	0.253595	0.324821
Gemcitabine	0.518537	0.485876	0.516458	0.541353
Lapatinib	0.296571	0.357154	0.376598	0.302501
Lapatinib	0.489517	0.513497	0.448203	0.598611
Lapatinib	0.35191	0.379404	0.33013	0.377625
Lapatinib	0.275857	0.276399	0.416568	0.29692
Lapatinib	0.377422	0.341025	0.43925	0.351267
Lapatinib	0.354839	0.358702	0.360789	0.400816
Lapatinib	0.304638	0.365297	0.334017	0.26478
Lapatinib	0.428847	0.46051	0.507254	0.586117
Lapatinib	0.373899	0.337762	0.445846	0.512685
Paclitaxel	0.510456	0.493343	0.423801	0.57681
Paclitaxel	0.56313	0.508555	0.574867	0.564615
Paclitaxel	0.348506	0.300844	0.397473	0.257582
Paclitaxel	0.379415	0.478992	0.393951	0.323962
Paclitaxel	0.447247	0.452343	0.524323	0.480279
Paclitaxel	0.460231	0.614979	0.486097	0.460553
Paclitaxel	0.401023	0.396395	0.340963	0.432045
Paclitaxel	0.367842	0.396282	0.481265	0.386937
Paclitaxel	0.45457	0.427334	0.461679	0.495143
Sirolimus	0.630077	0.623019	0.655481	0.558639
Sirolimus	0.579149	0.51199	0.654143	0.56328
Sirolimus	0.739057	0.695399	0.64811	0.727142
Sirolimus	0.629426	0.665439	0.669651	0.688351
Sirolimus	0.725317	0.686241	0.623099	0.663158
Sirolimus	0.56072	0.60557	0.54498	0.641147
Sirolimus	0.56596	0.561316	0.683406	0.608119
Sirolimus	0.609628	0.654595	0.879786	0.606156
Sirolimus	0.572947	0.602226	0.558735	0.454897
Sorafenib	0.109094	0.108202	0.12492	0.120634
Sorafenib	0.0584362	0.071292	0.0866397	0.0664564
Sorafenib	0.0951835	0.0977151	0.103678	0.0994069
Sorafenib	0.0884983	0.0908922	0.0989116	0.083899
Sorafenib	0.104068	0.0881062	0.0850436	0.104981
Sorafenib	0.0960332	0.0966948	0.110109	0.102919
Sorafenib	0.0925378	0.0953615	0.103723	0.078356
Sorafenib	0.107419	0.0805129	0.0872595	0.090732
Sorafenib	0.101193	0.106374	0.111174	0.0917784
Sunitinib	0.208832	0.187435	0.186258	0.207863
Sunitinib	0.323072	0.30589	0.327312	0.339055
Sunitinib	0.178311	0.19369	0.214171	0.205929
Sunitinib	0.219436	0.205358	0.164229	0.187669
Sunitinib	0.166432	0.135153	0.17403	0.125938
Sunitinib	0.254429	0.264694	0.262227	0.259131
Sunitinib	0.282535	0.309988	0.330315	0.295839
Sunitinib	0.363434	0.334427	0.35555	0.316949
Sunitinib	0.195993	0.184763	0.197122	0.210606
Topotecan	0.436239	0.457955	0.504134	0.523098
Topotecan	0.456643	0.333953	0.410536	0.403492
Topotecan	0.258754	0.321523	0.319409	0.429872
Topotecan	0.484177	0.366983	0.560287	0.414283
Topotecan	0.376908	0.239699	0.438213	0.354622
Topotecan	0.370258	0.343217	0.428908	0.43802
Topotecan	0.448572	0.512246	0.52525	0.511854
Topotecan	0.348696	0.460966	0.331708	0.462745
Topotecan	0.40682	0.406406	0.391353	0.502385
Vorinostat	0.202055	0.211055	0.253654	0.252829
Vorinostat	0.309399	0.308891	0.295061	0.311806
Vorinostat	0.213969	0.246827	0.208086	0.249473
Vorinostat	0.245161	0.227556	0.198881	0.262769
Vorinostat	0.194861	0.206284	0.278852	0.215891
Vorinostat	0.319164	0.312341	0.309093	0.308089
Vorinostat	0.200656	0.245098	0.21644	0.24159
Vorinostat	0.315307	0.309574	0.281204	0.323333
Vorinostat	0.237619	0.237488	0.209087	0.264778

## Sheet: C_low
	C2	C3	C1_vs_C2	0nM
Bortezomib	0.200184	0.203381	0.183785	0.198213
Bortezomib	0.0911746	0.131113	0.0882658	0.0899799
Bortezomib	0.139008	0.142127	0.130159	0.117559
Bortezomib	0.138117	0.186738	0.0915573	0.163559
Bortezomib	0.126237	0.144825	0.144387	0.119379
Bortezomib	0.164758	0.151257	0.170577	0.155342
Bortezomib	0.120841	0.142813	0.112114	0.141187
Bortezomib	0.128541	0.138285	0.112142	0.135104
Bortezomib	0.168969	0.149666	0.146148	0.183965
Cisplatin	0.243886	0.247098	0.232993	0.247443
Cisplatin	0.234727	0.201968	0.25119	0.238501
Cisplatin	0.32527	0.261915	0.282537	0.351272
Cisplatin	0.352793	0.362682	0.280763	0.358852
Cisplatin	0.28238	0.269656	0.384779	0.291282
Cisplatin	0.246275	0.268311	0.247675	0.219272
Cisplatin	0.316043	0.296397	0.288048	0.328963
Cisplatin	0.234388	0.228753	0.255595	0.232687
Cisplatin	0.271088	0.270817	0.321493	0.232329
Dasatinib	0.568075	0.480318	0.657958	0.53959
Dasatinib	0.633519	0.673052	0.785131	0.769291
Dasatinib	0.666434	0.602536	0.782655	0.66476
Dasatinib	0.437445	0.547776	0.503699	0.54232
Dasatinib	0.680719	0.723915	0.753651	0.74889
Dasatinib	0.679408	0.63551	0.714616	0.69333
Dasatinib	0.619195	0.635933	0.688951	0.702097
Dasatinib	0.323348	0.397834	0.549827	0.495086
Dasatinib	0.594844	0.588634	0.676244	0.537003
Doxorubicin	0.196376	0.215998	0.250946	0.234307
Doxorubicin	0.329077	0.310807	0.335408	0.357822
Doxorubicin	0.437416	0.41195	0.396959	0.452415
Doxorubicin	0.282096	0.286006	0.258332	0.315553
Doxorubicin	0.290539	0.281875	0.277401	0.310721
Doxorubicin	0.476188	0.493247	0.484679	0.52576
Doxorubicin	0.387137	0.27267	0.289232	0.317109
Doxorubicin	0.370413	0.405249	0.349222	0.394519
Doxorubicin	0.429309	0.437926	0.396544	0.474975
Erlotinib	0.70816	0.585401	0.580973	0.637737
Erlotinib	0.446779	0.399427	0.472878	0.485396
Erlotinib	0.47614	0.455562	0.484871	0.553642
Erlotinib	0.456466	0.491992	0.397284	0.502498
Erlotinib	0.610048	0.562568	0.611172	0.671281
Erlotinib	0.545138	0.467627	0.484911	0.563329
Erlotinib	0.396249	0.377537	0.443274	0.390031
Erlotinib	0.400458	0.414511	0.473464	0.575504
Erlotinib	0.471048	0.487978	0.556995	0.515879
Geldanamycin	0.546561	0.571314	0.604081	0.680481
Geldanamycin	0.566159	0.710587	0.724654	0.735829
Geldanamycin	0.383568	0.425532	0.691611	0.477979
Geldanamycin	0.341963	0.410567	0.424808	0.43336
Geldanamycin	0.504871	0.515	0.46632	0.538376
Geldanamycin	0.502189	0.576316	0.554517	0.596182
Geldanamycin	0.413812	0.426424	0.50623	0.502439
Geldanamycin	0.503617	0.518925	0.61229	0.535003
Geldanamycin	0.500654	0.612041	0.549308	0.556921
Gemcitabine	0.420869	0.401963	0.453212	0.606485
Gemcitabine	0.442058	0.503496	0.506015	0.471193
Gemcitabine	0.486718	0.426664	0.440918	0.490972
Gemcitabine	0.57481	0.597846	0.551649	0.696188
Gemcitabine	0.346951	0.354518	0.381673	0.445699
Gemcitabine	0.469108	0.458718	0.468126	0.585354
Gemcitabine	0.503782	0.560073	0.598851	0.630333
Gemcitabine	0.324076	0.392644	0.393734	0.358599
Gemcitabine	0.467866	0.47767	0.46292	0.586252
Lapatinib	0.347701	0.338371	0.325724	0.400179
Lapatinib	0.527633	0.507317	0.476367	0.556797
Lapatinib	0.38137	0.386198	0.338807	0.371887
Lapatinib	0.341018	0.254661	0.376722	0.30405
Lapatinib	0.385443	0.35365	0.513176	0.357267
Lapatinib	0.35181	0.351866	0.435528	0.383882
Lapatinib	0.345772	0.320066	0.329543	0.283781
Lapatinib	0.439893	0.380545	0.47391	0.507862
Lapatinib	0.484148	0.388244	0.402754	0.512648
Paclitaxel	0.44222	0.503335	0.421782	0.491981
Paclitaxel	0.460679	0.508827	0.558877	0.504687
Paclitaxel	0.328917	0.259478	0.363182	0.405938
Paclitaxel	0.299803	0.332583	0.399692	0.29134
Paclitaxel	0.409468	0.428857	0.431356	0.478773
Paclitaxel	0.47529	0.497082	0.451434	0.435146
Paclitaxel	0.371309	0.414995	0.357307	0.420403
Paclitaxel	0.389051	0.386427	0.414478	0.402828
Paclitaxel	0.417588	0.440825	0.455184	0.490311
Sirolimus	0.585052	0.617177	0.59874	0.540159
Sirolimus	0.550823	0.488329	0.744556	0.62575
Sirolimus	0.697123	0.730253	0.713293	0.750331
Sirolimus	0.626816	0.553525	0.501622	0.620457
Sirolimus	0.723134	0.707786	0.61111	0.675118
Sirolimus	0.554386	0.553205	0.566178	0.609241
Sirolimus	0.615223	0.589613	0.777653	0.653712
Sirolimus	0.653749	0.602558	0.524518	0.619711
Sirolimus	0.521647	0.591305	0.526791	0.465807
Sorafenib	0.10507	0.0987734	0.100804	0.10367
Sorafenib	0.0674096	0.0591405	0.0774834	0.0587749
Sorafenib	0.089008	0.0986034	0.102817	0.0933706
Sorafenib	0.0952177	0.101237	0.100436	0.088382
Sorafenib	0.0920108	0.0955483	0.0851354	0.101196
Sorafenib	0.0975665	0.0845234	0.0931043	0.0928054
Sorafenib	0.0888068	0.0984325	0.0896683	0.0769047
Sorafenib	0.0807134	0.0986094	0.0960612	0.108708
Sorafenib	0.10663	0.100298	0.125798	0.0956138
Sunitinib	0.204043	0.227593	0.303626	0.235369
Sunitinib	0.329811	0.340654	0.344077	0.345621
Sunitinib	0.20711	0.193019	0.234988	0.200581
Sunitinib	0.27684	0.202015	0.191453	0.185972
Sunitinib	0.196495	0.198536	0.143145	0.183748
Sunitinib	0.261515	0.287776	0.275541	0.266176
Sunitinib	0.313759	0.324404	0.360443	0.311897
Sunitinib	0.32685	0.319744	0.357802	0.320274
Sunitinib	0.206542	0.21769	0.211028	0.189332
Topotecan	0.459829	0.465359	0.5433	0.490276
Topotecan	0.42912	0.536711	0.562837	0.397856
Topotecan	0.332928	0.363126	0.451688	0.363416
Topotecan	0.518917	0.557557	0.613175	0.53961
Topotecan	0.49767	0.590212	0.62037	0.331218
Topotecan	0.407993	0.44635	0.555711	0.426376
Topotecan	0.571806	0.520892	0.494417	0.607703
Topotecan	0.433891	0.490328	0.547169	0.38094
Topotecan	0.357052	0.389979	0.524619	0.349731
Vorinostat	0.243612	0.21449	0.226085	0.220457
Vorinostat	0.323032	0.271292	0.280642	0.320453
Vorinostat	0.250524	0.246878	0.274274	0.242246
Vorinostat	0.212253	0.201734	0.262582	0.254099
Vorinostat	0.238205	0.224483	0.226085	0.198417
Vorinostat	0.294042	0.303744	0.312527	0.295354
Vorinostat	0.232025	0.198933	0.188841	0.228772
Vorinostat	0.310389	0.333089	0.259761	0.334724
Vorinostat	0.218088	0.238555	0.234935	0.245542

## Sheet: Basal
	0nM	c1_vs_C3	C1_vs_C2	C3	C2
Bortezomib	0.113394	0.12679	0.124886	0.123611	0.126377
Bortezomib	0.154085	0.150547	0.201176	0.146456	0.159464
Bortezomib	0.180091	0.140699	0.171683	0.193759	0.186268
Bortezomib	0.139581	0.152318	0.166996	0.156804	0.170727
Bortezomib	0.173482	0.228302	0.208126	0.173389	0.157786
Bortezomib	0.128847	0.162091	0.158371	0.13809	0.116434
Bortezomib	0.15426	0.143135	0.164447	0.18686	0.173207
Bortezomib	0.185446	0.185175	0.190605	0.188696	0.170012
Cisplatin	0.236705	0.293282	0.260091	0.25806	0.23345
Cisplatin	0.250471	0.271765	0.267269	0.247592	0.278285
Cisplatin	0.335305	0.341172	0.266146	0.271057	0.307144
Cisplatin	0.347996	0.312261	0.332749	0.351719	0.352268
Cisplatin	0.276574	0.283751	0.433972	0.261561	0.27606
Cisplatin	0.237754	0.255035	0.325508	0.292776	0.285291
Cisplatin	0.332773	0.319777	0.383214	0.321658	0.361061
Cisplatin	0.243397	0.26071	0.26026	0.229063	0.229846
Cisplatin	0.233935	0.274957	0.248558	0.27108	0.31895
Dasatinib	0.640193	0.96489	1.13026	0.801221	0.791847
Dasatinib	0.869757	1.04547	1.00866	0.786698	0.786274
Dasatinib	0.783516	1.02653	0.935938	0.84677	0.954671
Dasatinib	0.587273	0.868493	0.868545	0.659492	0.487168
Dasatinib	0.809051	0.899387	1.00256	0.960102	0.83573
Dasatinib	0.702649	0.811857	0.905035	0.800405	0.82123
Dasatinib	0.788772	0.865053	0.87262	0.803688	0.723382
Dasatinib	0.501736	0.928643	0.928715	0.572368	0.413673
Dasatinib	0.82921	1.01191	1.04602	0.93783	0.770278
Doxorubicin	0.266517	0.284512	0.284512	0.267539	0.239795
Doxorubicin	0.34603	0.358323	0.31298	0.328247	0.357417
Doxorubicin	0.467579	0.472272	0.441748	0.420728	0.460194
Doxorubicin	0.276894	0.264139	0.246869	0.298905	0.282177
Doxorubicin	0.299672	0.406198	0.301422	0.332332	0.304981
Doxorubicin	0.488138	0.493454	0.495994	0.499454	0.457511
Doxorubicin	0.286234	0.291095	0.278975	0.284838	0.392157
Doxorubicin	0.365381	0.355886	0.358838	0.386809	0.360028
Doxorubicin	0.443985	0.525261	0.412853	0.463298	0.447457
Erlotinib	0.715912	0.659826	0.688156	0.683613	0.652883
Erlotinib	0.506493	0.500372	0.500374	0.443442	0.465608
Erlotinib	0.485431	0.57668	0.576157	0.486027	0.42756
Erlotinib	0.580552	0.522678	0.583533	0.490591	0.478283
Erlotinib	0.736033	0.714979	0.715066	0.658107	0.630031
Erlotinib	0.593183	0.604808	0.562679	0.54652	0.561911
Erlotinib	0.469151	0.453661	0.437574	0.442524	0.443449
Erlotinib	0.526629	0.631325	0.65378	0.509436	0.552725
Erlotinib	0.682213	0.657121	0.651672	0.6162	0.554973
Geldanamycin	0.631822	0.758841	0.597234	0.59979	0.707347
Geldanamycin	0.736056	0.724586	0.742093	0.793295	0.737601
Geldanamycin	0.563635	0.570246	0.581035	0.501527	0.422522
Geldanamycin	0.426145	0.543059	0.603383	0.451289	0.482162
Geldanamycin	0.544494	0.645593	0.497405	0.62456	0.616435
Geldanamycin	0.631039	0.731637	0.705589	0.662175	0.614762
Geldanamycin	0.56731	0.570616	0.54803	0.556752	0.61342
Geldanamycin	0.622622	0.627115	0.597137	0.515893	0.603417
Geldanamycin	0.577342	0.666654	0.719704	0.613694	0.6265
Gemcitabine	0.591272	0.516732	0.586076	0.609812	0.551769
Gemcitabine	0.557809	0.538955	0.554183	0.472988	0.440919
Gemcitabine	0.597688	0.500046	0.544625	0.540217	0.557712
Gemcitabine	0.633708	0.70222	0.650304	0.660676	0.663418
Gemcitabine	0.491705	0.632208	0.644706	0.508848	0.530976
Gemcitabine	0.605312	0.550905	0.5518	0.546648	0.533535
Gemcitabine	0.616548	0.661583	0.672232	0.71249	0.727009
Gemcitabine	0.374652	0.532236	0.446595	0.376762	0.443244
Gemcitabine	0.571714	0.632041	0.628041	0.676547	0.542962
Lapatinib	0.475563	0.409045	0.409044	0.386854	0.345116
Lapatinib	0.596145	0.655525	0.715013	0.579548	0.558098
Lapatinib	0.450628	0.388899	0.404516	0.397859	0.418943
Lapatinib	0.414634	0.42375	0.43179	0.373534	0.372703
Lapatinib	0.523994	0.580465	0.585785	0.441521	0.579091
Lapatinib	0.445356	0.486472	0.486472	0.467221	0.453304
Lapatinib	0.327389	0.337547	0.337547	0.386254	0.316083
Lapatinib	0.531392	0.558914	0.555317	0.441797	0.51616
Lapatinib	0.427477	0.481679	0.485327	0.508174	0.514265
Paclitaxel	0.612798	0.580883	0.552365	0.510426	0.498672
Paclitaxel	0.550905	0.543736	0.549403	0.583791	0.535299
Paclitaxel	0.226998	0.364467	0.301096	0.315931	0.336798
Paclitaxel	0.337911	0.365973	0.369679	0.446532	0.469427
Paclitaxel	0.506508	0.567465	0.572943	0.46002	0.465015
Paclitaxel	0.411134	0.490089	0.484374	0.444944	0.461835
Paclitaxel	0.434689	0.402641	0.436094	0.450879	0.430051
Paclitaxel	0.409433	0.426789	0.408139	0.404808	0.40253
Paclitaxel	0.429419	0.514757	0.475404	0.447243	0.433793
Sirolimus	0.60521	0.832508	0.667221	0.672494	0.644998
Sirolimus	0.710229	0.694857	0.71964	0.607338	0.587483
Sirolimus	0.760852	0.975459	0.889539	0.83183	0.755525
Sirolimus	0.573667	0.691266	0.629364	0.585866	0.700806
Sirolimus	0.686321	0.760712	0.780644	0.668458	0.653364
Sirolimus	0.653162	0.688115	0.692966	0.758424	0.785121
Sirolimus	0.722691	0.727837	0.594875	0.65023	0.639715
Sirolimus	0.622573	0.753561	0.627216	0.577955	0.725884
Sirolimus	0.583604	0.740985	0.53995	0.6412	0.653985
Sorafenib	0.0961705	0.103549	0.102436	0.0953474	0.107021
Sorafenib	0.081155	0.0983615	0.0966174	0.0747668	0.0726488
Sorafenib	0.097784	0.112135	0.107146	0.101553	0.0860906
Sorafenib	0.104451	0.104534	0.121339	0.0960613	0.103707
Sorafenib	0.104313	0.0992514	0.0925512	0.108863	0.0943704
Sorafenib	0.098427	0.112419	0.117761	0.0941323	0.10084
Sorafenib	0.080535	0.0977314	0.0897656	0.0847603	0.0929636
Sorafenib	0.0883605	0.0999545	0.0894194	0.0945941	0.0802893
Sorafenib	0.100599	0.109486	0.117379	0.116466	0.0995184
Sunitinib	0.231427	0.179033	0.216572	0.23899	0.185082
Sunitinib	0.338431	0.338115	0.373148	0.356005	0.327858
Sunitinib	0.193016	0.211631	0.215594	0.203973	0.212473
Sunitinib	0.182628	0.172214	0.15159	0.176198	0.257202
Sunitinib	0.149518	0.152597	0.123284	0.203241	0.147665
Sunitinib	0.270171	0.254216	0.2414	0.296028	0.276575
Sunitinib	0.306089	0.327552	0.322078	0.346659	0.324321
Sunitinib	0.30049	0.348757	0.325493	0.33568	0.317033
Sunitinib	0.190593	0.199446	0.190431	0.2171	0.20298
Topotecan	0.516984	0.545207	0.677772	0.505855	0.447337
Topotecan	0.595696	0.394072	0.511511	0.495286	0.401526
Topotecan	0.354742	0.515174	0.410212	0.327449	0.301994
Topotecan	0.518327	0.595134	0.57473	0.551068	0.451522
Topotecan	0.463369	0.520248	0.554859	0.542457	0.355571
Topotecan	0.458621	0.419076	0.528825	0.456619	0.441442
Topotecan	0.591668	0.571669	0.642722	0.533082	0.617458
Topotecan	0.436743	0.460496	0.493629	0.441393	0.364132
Topotecan	0.477755	0.400309	0.406039	0.428178	0.458303
Vorinostat	0.21554	0.231496	0.251234	0.233737	0.246628
Vorinostat	0.295804	0.284262	0.301671	0.297463	0.320448
Vorinostat	0.256883	0.292939	0.235919	0.272343	0.262912
Vorinostat	0.241454	0.288327	0.217133	0.215472	0.201784
Vorinostat	0.196725	0.211935	0.183722	0.234291	0.221125
Vorinostat	0.31584	0.259595	0.313366	0.418893	0.308967
Vorinostat	0.233093	0.228943	0.273965	0.220621	0.256587
Vorinostat	0.318393	0.262303	0.301527	0.328775	0.327111
Vorinostat	0.231628	0.300549	0.220811	0.24471	0.234663
