# Supplementary material for: Predicting chemosensitivity using drug perturbed gene dynamics
Source: BMC Bioinformatics. 2021 Jan 7;22:15. doi: 10.1186/s12859-020-03947-y (PMC7789515; doi:10.1186/s12859-020-03947-y)
Supplement: Supplementary file 7 — Additional file 7: Gene Deltas Network Analysis presented in Figure 4. [file 12859_2020_3947_MOESM7_ESM.xlsx]

## Sheet: Bortezomib
	Number of Cliques	Node Max Clique Size	Node Clustering Coeff
208887_at	3	5	0.142857
218612_s_at	3	4	0.1
200051_at	2	4	0
203267_s_at	2	4	0
201323_at	3	4	0.3
209953_s_at	3	3	0.166667
218155_x_at	2	3	0
218053_at	2	3	0
216858_x_at	2	3	0
221850_x_at	3	2	0.666667
209567_at	3	2	0.666667
215631_s_at	2	2	0
201639_s_at	2	2	0
204175_at	2	2	0
218524_at	2	2	0
209136_s_at	2	2	0
204868_at	2	2	0
214911_s_at	2	2	0
218670_at	3	2	0.666667
218798_at	2	2	0
213729_at	2	2	0
214805_at	2	2	0
218993_at	2	2	0
203496_s_at	2	2	0
214620_x_at	3	2	0.333333
216913_s_at	2	2	0
207856_s_at	2	2	0
203268_s_at	2	2	0
219324_at	2	2	0
209900_s_at	3	2	0.333333
201702_s_at	2	2	0
212401_s_at	2	2	0
212028_at	2	2	0
64883_at	2	2	0
211454_x_at	2	2	0
31807_at	3	2	0.333333
200894_s_at	2	2	0
203150_at	2	2	0
222040_at	2	2	0
217907_at	2	2	0
206183_s_at	1	1	0
206925_at	1	1	0
206943_at	1	1	0
205731_s_at	1	1	0
205708_s_at	1	1	0
205694_at	1	1	0
207006_s_at	1	1	0
207018_s_at	2	1	0
205640_at	1	1	0
207085_x_at	1	1	0
207123_s_at	1	1	0
206374_at	1	1	0
205560_at	3	1	1
205559_s_at	3	1	1
207160_at	1	1	0
205513_at	1	1	0
207194_s_at	1	1	0
205434_s_at	1	1	0
205417_s_at	1	1	0
207390_s_at	1	1	0
206265_s_at	1	1	0
207466_at	1	1	0
205732_s_at	1	1	0
206905_s_at	1	1	0
206332_s_at	2	1	0
206859_s_at	1	1	0
206092_x_at	2	1	0
206071_s_at	1	1	0
206410_at	1	1	0
206416_at	1	1	0
207641_at	1	1	0
206336_at	1	1	0
206441_s_at	1	1	0
206460_at	1	1	0
206463_s_at	2	1	0
206510_at	1	1	0
206511_s_at	1	1	0
206512_at	1	1	0
206526_at	1	1	0
206636_at	1	1	0
206689_x_at	3	1	1
205887_x_at	2	1	0
205872_x_at	1	1	0
206693_at	1	1	0
206728_at	1	1	0
206283_s_at	1	1	0
205798_at	1	1	0
206855_s_at	1	1	0
208051_s_at	1	1	0
207678_s_at	1	1	0
210074_at	2	1	0
209382_at	2	1	0
209432_s_at	1	1	0
209479_at	2	1	0
209486_at	1	1	0
209555_s_at	1	1	0
209565_at	1	1	0
209579_s_at	1	1	0
209675_s_at	1	1	0
209836_x_at	2	1	0
209872_s_at	1	1	0
210002_at	1	1	0
210020_x_at	1	1	0
210021_s_at	1	1	0
210072_at	1	1	0
210140_at	1	1	0
209337_at	1	1	0
210150_s_at	1	1	0
210156_s_at	2	1	0
210230_at	1	1	0
210260_s_at	2	1	0
210314_x_at	1	1	0
210406_s_at	1	1	0
210430_x_at	1	1	0
210480_s_at	2	1	0
210502_s_at	2	1	0
210517_s_at	1	1	0
210568_s_at	2	1	0
210573_s_at	2	1	0
210580_x_at	1	1	0
210601_at	1	1	0
209355_s_at	1	1	0
209308_s_at	2	1	0
207706_at	1	1	0
208675_s_at	2	1	0
207728_at	1	1	0
207731_at	1	1	0
207805_s_at	1	1	0
207829_s_at	2	1	0
207853_s_at	1	1	0
207908_at	1	1	0
208095_s_at	1	1	0
208120_x_at	2	1	0
208185_x_at	1	1	0
208296_x_at	2	1	0
208398_s_at	1	1	0
208462_s_at	1	1	0
208547_at	1	1	0
208631_s_at	1	1	0
208685_x_at	2	1	0
209307_at	2	1	0
208731_at	2	1	0
208732_at	2	1	0
208835_s_at	2	1	0
208862_s_at	1	1	0
208889_s_at	1	1	0
208944_at	1	1	0
208966_x_at	2	1	0
209130_at	1	1	0
209132_s_at	1	1	0
209192_x_at	3	1	1
209198_s_at	1	1	0
209281_s_at	2	1	0
209301_at	2	1	0
209306_s_at	2	1	0
205254_x_at	1	1	0
87100_at	1	1	0
205224_at	2	1	0
202073_at	1	1	0
201683_x_at	2	1	0
201716_at	1	1	0
201724_s_at	1	1	0
201796_s_at	1	1	0
201797_s_at	1	1	0
201883_s_at	1	1	0
201905_s_at	1	1	0
201919_at	1	1	0
201944_at	2	1	0
201985_at	1	1	0
201987_at	1	1	0
201999_s_at	1	1	0
202003_s_at	1	1	0
202029_x_at	2	1	0
202146_at	1	1	0
205150_s_at	1	1	0
202149_at	1	1	0
202234_s_at	3	1	1
202235_at	3	1	1
202236_s_at	2	1	0
202242_at	1	1	0
202301_s_at	1	1	0
202313_at	1	1	0
202336_s_at	3	1	1
202351_at	2	1	0
202406_s_at	1	1	0
202416_at	1	1	0
202424_at	1	1	0
202431_s_at	1	1	0
202457_s_at	1	1	0
201656_at	2	1	0
201619_at	1	1	0
201592_at	1	1	0
201561_s_at	1	1	0
200003_s_at	1	1	0
200076_s_at	1	1	0
200095_x_at	1	1	0
200632_s_at	1	1	0
200664_s_at	2	1	0
200673_at	1	1	0
200705_s_at	1	1	0
200755_s_at	2	1	0
200768_s_at	1	1	0
200783_s_at	1	1	0
200792_at	1	1	0
200803_s_at	1	1	0
200903_s_at	1	1	0
200911_s_at	1	1	0
200914_x_at	1	1	0
200940_s_at	1	1	0
200946_x_at	1	1	0
200975_at	1	1	0
200989_at	1	1	0
201132_at	1	1	0
201133_s_at	1	1	0
201166_s_at	1	1	0
201215_at	2	1	0
201260_s_at	1	1	0
201286_at	1	1	0
201293_x_at	1	1	0
201328_at	1	1	0
201395_at	1	1	0
201535_at	2	1	0
202482_x_at	1	1	0
202494_at	2	1	0
202500_at	1	1	0
204041_at	1	1	0
204084_s_at	1	1	0
204135_at	1	1	0
204140_at	1	1	0
204153_s_at	1	1	0
204170_s_at	1	1	0
204222_s_at	2	1	0
204278_s_at	1	1	0
204279_at	1	1	0
204326_x_at	2	1	0
204381_at	1	1	0
204404_at	1	1	0
204458_at	1	1	0
204590_x_at	1	1	0
204610_s_at	1	1	0
204630_s_at	2	1	0
204633_s_at	2	1	0
204635_at	2	1	0
204659_s_at	2	1	0
204751_x_at	1	1	0
210785_s_at	1	1	0
204885_s_at	1	1	0
204978_at	2	1	0
204989_s_at	1	1	0
205062_x_at	1	1	0
205084_at	1	1	0
205091_x_at	2	1	0
205100_at	1	1	0
205129_at	1	1	0
205139_s_at	1	1	0
204065_at	1	1	0
203983_at	2	1	0
202604_x_at	2	1	0
203905_at	1	1	0
202659_at	1	1	0
202730_s_at	1	1	0
202815_s_at	1	1	0
202827_s_at	1	1	0
202837_at	1	1	0
202882_x_at	1	1	0
202935_s_at	1	1	0
202959_at	2	1	0
202960_s_at	2	1	0
203113_s_at	3	1	1
203118_at	1	1	0
203216_s_at	2	1	0
203246_s_at	1	1	0
203292_s_at	1	1	0
203366_at	2	1	0
203388_at	1	1	0
203431_s_at	1	1	0
203515_s_at	1	1	0
203534_at	1	1	0
203575_at	1	1	0
203589_s_at	1	1	0
203598_s_at	1	1	0
203627_at	1	1	0
203630_s_at	1	1	0
203653_s_at	1	1	0
203671_at	1	1	0
203791_at	1	1	0
203810_at	1	1	0
203847_s_at	2	1	0
210783_x_at	1	1	0
211821_x_at	1	1	0
210811_s_at	3	1	1
219513_s_at	1	1	0
218876_at	1	1	0
218944_at	1	1	0
219001_s_at	1	1	0
219008_at	1	1	0
219053_s_at	1	1	0
219068_x_at	1	1	0
219088_s_at	1	1	0
219098_at	2	1	0
219114_at	1	1	0
219242_at	1	1	0
219264_s_at	1	1	0
219342_at	2	1	0
219448_at	1	1	0
219454_at	1	1	0
219517_at	1	1	0
217635_s_at	1	1	0
219657_s_at	1	1	0
219691_at	1	1	0
219714_s_at	1	1	0
219762_s_at	3	1	1
219793_at	2	1	0
219924_s_at	1	1	0
219964_at	1	1	0
220174_at	1	1	0
220212_s_at	1	1	0
220235_s_at	1	1	0
220265_at	1	1	0
220266_s_at	2	1	0
220337_at	1	1	0
220352_x_at	1	1	0
218816_at	1	1	0
218757_s_at	1	1	0
218714_at	2	1	0
218702_at	1	1	0
217704_x_at	1	1	0
217732_s_at	1	1	0
217759_at	1	1	0
217766_s_at	1	1	0
217830_s_at	1	1	0
217840_at	1	1	0
217965_s_at	1	1	0
218019_s_at	1	1	0
218038_at	2	1	0
218059_at	1	1	0
218075_at	1	1	0
218152_at	1	1	0
218164_at	1	1	0
218171_at	2	1	0
218188_s_at	2	1	0
218205_s_at	1	1	0
218221_at	1	1	0
218253_s_at	1	1	0
218296_x_at	1	1	0
218408_at	1	1	0
218416_s_at	1	1	0
218469_at	1	1	0
218495_at	1	1	0
218520_at	1	1	0
218554_s_at	1	1	0
218580_x_at	2	1	0
218592_s_at	1	1	0
218616_at	1	1	0
218654_s_at	1	1	0
220424_at	1	1	0
220432_s_at	1	1	0
220439_at	1	1	0
221839_s_at	1	1	0
221856_s_at	1	1	0
221860_at	1	1	0
221880_s_at	2	1	0
221910_at	1	1	0
221919_at	2	1	0
221927_s_at	1	1	0
221971_x_at	3	1	1
222064_s_at	1	1	0
222098_s_at	1	1	0
222111_at	1	1	0
222123_s_at	1	1	0
222218_s_at	1	1	0
222279_at	1	1	0
222289_at	1	1	0
222321_at	1	1	0
222361_at	1	1	0
222371_at	1	1	0
33132_at	2	1	0
34408_at	1	1	0
35156_at	2	1	0
37226_at	2	1	0
38710_at	2	1	0
39650_s_at	1	1	0
45828_at	2	1	0
51158_at	2	1	0
54037_at	2	1	0
57516_at	1	1	0
65770_at	2	1	0
78047_s_at	1	1	0
221841_s_at	2	1	0
221807_s_at	1	1	0
220587_s_at	2	1	0
221709_s_at	2	1	0
220590_at	1	1	0
220602_s_at	1	1	0
220667_at	1	1	0
220687_at	1	1	0
220690_s_at	1	1	0
220755_s_at	1	1	0
220787_at	1	1	0
220877_at	1	1	0
220908_at	1	1	0
220938_s_at	1	1	0
220940_at	1	1	0
220965_s_at	1	1	0
220966_x_at	1	1	0
220973_s_at	2	1	0
221005_s_at	2	1	0
221022_s_at	1	1	0
221034_s_at	1	1	0
221044_s_at	1	1	0
221088_s_at	1	1	0
221218_s_at	1	1	0
221289_at	1	1	0
221437_s_at	1	1	0
221510_s_at	1	1	0
221563_at	2	1	0
221580_s_at	1	1	0
221582_at	1	1	0
221633_at	1	1	0
221643_s_at	1	1	0
221665_s_at	1	1	0
217695_x_at	1	1	0
217617_at	1	1	0
210822_at	1	1	0
213469_at	2	1	0
212699_at	1	1	0
212800_at	1	1	0
212829_at	1	1	0
212867_at	2	1	0
212958_x_at	3	1	1
213065_at	1	1	0
213069_at	1	1	0
213151_s_at	1	1	0
213171_s_at	1	1	0
213190_at	1	1	0
213212_x_at	1	1	0
213344_s_at	2	1	0
213353_at	2	1	0
213408_s_at	2	1	0
213484_at	1	1	0
217406_at	1	1	0
213533_at	1	1	0
213541_s_at	1	1	0
213605_s_at	1	1	0
213652_at	3	1	1
213686_at	1	1	0
213738_s_at	2	1	0
213760_s_at	1	1	0
213893_x_at	2	1	0
213923_at	1	1	0
213972_at	1	1	0
214016_s_at	1	1	0
214017_s_at	1	1	0
214055_x_at	1	1	0
214071_at	1	1	0
212690_at	1	1	0
212688_at	1	1	0
212674_s_at	1	1	0
212631_at	2	1	0
211048_s_at	1	1	0
211165_x_at	1	1	0
211177_s_at	2	1	0
211289_x_at	2	1	0
211412_at	1	1	0
211456_x_at	2	1	0
211610_at	1	1	0
211657_at	1	1	0
81737_at	1	1	0
211922_s_at	1	1	0
211933_s_at	1	1	0
211975_at	1	1	0
211989_at	1	1	0
212109_at	1	1	0
212167_s_at	1	1	0
212175_s_at	1	1	0
212230_at	1	1	0
212271_at	1	1	0
212352_s_at	2	1	0
212411_at	3	1	1
212487_at	1	1	0
212488_at	2	1	0
212489_at	2	1	0
212506_at	2	1	0
212511_at	2	1	0
212526_at	1	1	0
212541_at	1	1	0
212578_x_at	1	1	0
212596_s_at	1	1	0
214079_at	2	1	0
214085_x_at	2	1	0
214201_x_at	1	1	0
215495_s_at	1	1	0
215605_at	1	1	0
215628_x_at	1	1	0
215663_at	1	1	0
215667_x_at	2	1	0
215696_s_at	1	1	0
215716_s_at	2	1	0
215809_at	1	1	0
215832_x_at	1	1	0
215918_s_at	1	1	0
215926_x_at	2	1	0
215969_at	1	1	0
216035_x_at	2	1	0
216112_at	1	1	0
216119_s_at	1	1	0
216156_at	1	1	0
216511_s_at	2	1	0
216527_at	1	1	0
216561_x_at	1	1	0
216627_s_at	1	1	0
216700_at	1	1	0
216864_at	1	1	0
216972_at	1	1	0
216978_x_at	1	1	0
216985_s_at	1	1	0
216990_at	1	1	0
217040_x_at	1	1	0
217273_at	1	1	0
217347_at	1	1	0
217405_x_at	1	1	0
215501_s_at	2	1	0
215479_at	1	1	0
214235_at	1	1	0
215434_x_at	1	1	0
214258_x_at	3	1	1
214276_at	1	1	0
214280_x_at	1	1	0
214305_s_at	2	1	0
214341_at	1	1	0
214394_x_at	3	1	1
214395_x_at	2	1	0
214541_s_at	1	1	0
214546_s_at	1	1	0
214584_x_at	1	1	0
214652_at	1	1	0
214682_at	1	1	0
214691_x_at	1	1	0
214697_s_at	1	1	0
214820_at	1	1	0
214895_s_at	2	1	0
214952_at	1	1	0
215123_at	2	1	0
215166_at	1	1	0
215177_s_at	2	1	0
215203_at	1	1	0
215240_at	1	1	0
215250_at	1	1	0
215254_at	1	1	0
215284_at	1	1	0
215317_at	1	1	0
215370_at	1	1	0
215385_at	1	1	0
215389_s_at	1	1	0
1487_at	1	1	0

## Sheet: Cisplatin
	Number of Cliques	Node Max Clique Size	Node Clustering Coeff
203775_at	17	1228	0.256214
202051_s_at	17	1107	0.372549
212309_at	17	964	0.270047
200745_s_at	17	906	0.397602
204208_at	17	856	0.425419
214895_s_at	17	699	0.475
201075_s_at	17	634	0.399061
203905_at	17	501	0.335431
209702_at	17	465	0.390385
215146_s_at	17	446	0.432047
201218_at	17	407	0.362745
201074_at	17	384	0.409135
201935_s_at	17	382	0.62234
209106_at	17	345	0.595745
218269_at	17	329	0.404548
208832_at	17	328	0.395029
212676_at	17	311	0.584184
217972_at	17	298	0.351442
220079_s_at	17	294	0.521116
203714_s_at	16	229	0.3902
204207_s_at	16	227	0.478431
206414_s_at	17	220	0.427602
213578_at	16	213	0.387879
218561_s_at	17	205	0.438854
201718_s_at	16	201	0.52729
55662_at	17	195	0.512411
209297_at	17	183	0.580488
201910_at	17	182	0.517114
213321_at	17	181	0.506206
203100_s_at	16	176	0.414902
212350_at	16	167	0.423469
217940_s_at	14	145	0.365762
212306_at	16	138	0.612821
212837_at	14	137	0.274675
202116_at	16	134	0.339623
212462_at	16	130	0.497886
215749_s_at	15	120	0.451208
202350_s_at	14	102	0.568067
209020_at	13	102	0.308048
212213_x_at	16	99	0.415152
202754_at	16	99	0.510256
201690_s_at	15	96	0.654189
213058_at	16	95	0.657143
202604_x_at	16	90	0.655462
209485_s_at	17	86	0.54623
212214_at	14	86	0.349894
212446_s_at	12	75	0.513258
201689_s_at	16	73	0.593277
200684_s_at	16	66	0.345455
208158_s_at	15	63	0.625806
201818_at	14	58	0.481061
201174_s_at	12	54	0.336134
201911_s_at	16	54	0.600806
218766_s_at	14	52	0.726154
219372_at	15	51	0.650246
209298_s_at	12	50	0.397727
219055_at	15	48	0.473118
219349_s_at	15	47	0.662562
205690_s_at	12	47	0.453763
205425_at	9	46	0.303448
35156_at	15	45	0.655172
37028_at	9	45	0.278409
211275_s_at	13	45	0.563492
202014_at	9	43	0.249554
208066_s_at	9	42	0.226381
51176_at	15	40	0.544828
203283_s_at	16	39	0.689655
201717_at	10	37	0.217803
213916_at	13	35	0.304813
204226_at	15	34	0.768116
212140_at	8	34	0.293447
212505_s_at	8	33	0.296667
202516_s_at	14	32	0.652308
211932_at	11	31	0.337438
213093_at	11	31	0.467236
207480_s_at	13	30	0.448276
213064_at	6	30	0.233202
212579_at	7	29	0.193103
221965_at	6	29	0.213768
200835_s_at	10	28	0.557143
204832_s_at	11	26	0.51087
212073_at	10	25	0.393333
202052_s_at	8	24	0.415205
201072_s_at	13	24	0.583333
204937_s_at	9	24	0.415584
204234_s_at	6	24	0.221344
213689_x_at	8	24	0.457895
219459_at	13	24	0.430199
201688_s_at	15	23	0.626781
211137_s_at	11	23	0.405797
215731_s_at	5	23	0.185714
212308_at	10	23	0.411255
35160_at	6	22	0.257143
203836_s_at	11	22	0.434783
202611_s_at	6	22	0.173913
216044_x_at	6	20	0.4
35776_at	12	18	0.547619
221598_s_at	15	18	0.679842
221620_s_at	11	17	0.571429
202140_s_at	6	17	0.278947
221923_s_at	9	16	0.321637
201726_at	4	16	0.154412
204370_at	6	16	0.204678
212697_at	7	15	0.416667
62212_at	9	15	0.37619
218508_at	7	15	0.375
201038_s_at	5	15	0.191176
204269_at	6	15	0.257353
212061_at	5	15	0.2
221428_s_at	10	15	0.463158
209330_s_at	4	14	0.230769
217457_s_at	9	14	0.535948
209153_s_at	5	13	0.176471
208638_at	8	13	0.541667
203247_s_at	6	13	0.296703
208094_s_at	7	12	0.417582
201307_at	9	12	0.522059
218349_s_at	4	12	0.141026
221480_at	7	12	0.258333
202245_at	5	11	0.348485
212138_at	5	11	0.197802
213686_at	7	11	0.494505
209316_s_at	9	11	0.580952
202293_at	11	10	0.716667
201449_at	5	10	0.269231
205628_at	6	10	0.363636
213263_s_at	9	10	0.580952
200066_at	4	10	0.179487
215708_s_at	6	10	0.307692
219247_s_at	6	10	0.5
214306_at	5	10	0.363636
202813_at	8	9	0.472527
213320_at	4	9	0.244444
202672_s_at	9	9	0.52381
202387_at	5	9	0.377778
200831_s_at	5	9	0.236364
203138_at	5	9	0.327273
201464_x_at	8	9	0.477941
202365_at	8	8	0.745455
204835_at	3	8	0.138889
204327_s_at	5	8	0.345455
212751_at	4	8	0.177778
221142_s_at	8	8	0.589744
200753_x_at	4	8	0.163636
200754_x_at	4	8	0.133333
203037_s_at	4	8	0.388889
213995_at	6	8	0.618182
200676_s_at	8	8	0.606061
218124_at	3	8	0.0444444
213526_s_at	6	8	0.424242
202772_at	3	8	0.285714
211929_at	5	8	0.212121
208433_s_at	4	8	0.145455
210473_s_at	6	8	0.363636
213760_s_at	4	8	0.428571
218802_at	5	7	0.309091
213331_s_at	5	7	0.607143
209748_at	3	7	0.214286
208754_s_at	5	7	0.388889
212428_at	6	7	0.377778
203837_at	7	7	0.563636
200832_s_at	3	7	0.285714
214855_s_at	7	7	0.727273
219158_s_at	3	7	0.111111
213264_at	3	7	0.333333
202623_at	6	7	0.333333
202704_at	6	7	0.30303
200627_at	3	7	0.0555556
200920_s_at	3	6	0.190476
202762_at	7	6	0.581818
205797_s_at	4	6	0.142857
214231_s_at	6	6	0.377778
203725_at	5	6	0.305556
213647_at	5	6	0.361111
203626_s_at	3	6	0.0952381
200802_at	4	6	0.285714
204033_at	4	6	0.166667
206809_s_at	5	6	0.333333
200905_x_at	4	5	0.380952
213133_s_at	4	5	0.190476
209371_s_at	5	5	0.357143
210312_s_at	5	5	0.321429
215313_x_at	2	5	0
221016_s_at	3	5	0.266667
209252_at	4	5	0.285714
203680_at	3	5	0.2
209102_s_at	2	5	0
209034_at	3	5	0.0666667
210788_s_at	3	5	0.0666667
200892_s_at	2	5	0
211162_x_at	4	5	0.333333
200921_s_at	3	5	0.2
201626_at	3	5	0.238095
221815_at	5	5	0.392857
213129_s_at	4	5	0.380952
201448_at	4	5	0.380952
200898_s_at	3	5	0.142857
209158_s_at	4	4	0.333333
203367_at	3	4	0.1
205282_at	2	4	0
202854_at	3	4	0.2
221704_s_at	4	4	0.4
203482_at	4	4	0.333333
203273_s_at	4	4	0.4
203829_at	5	4	0.619048
208671_at	3	4	0.2
217027_x_at	2	4	0
202188_at	6	4	0.5
208813_at	5	4	0.5
218228_s_at	3	4	0.2
221727_at	4	4	0.285714
208863_s_at	3	4	0.2
214290_s_at	3	4	0.3
210223_s_at	3	4	0.133333
213090_s_at	4	4	0.333333
213135_at	9	4	0.727273
213803_at	2	4	0
212107_s_at	3	4	0.1
210567_s_at	2	4	0
213799_s_at	4	4	0.466667
200862_at	3	4	0.2
213038_at	5	4	0.285714
211708_s_at	3	3	0.2
201394_s_at	3	3	0.5
211714_x_at	2	3	0
201316_at	2	3	0
203774_at	4	3	0.6
211458_s_at	3	3	0.333333
201499_s_at	3	3	0.333333
212030_at	3	3	0.333333
212887_at	6	3	0.666667
222111_at	4	3	0.7
212447_at	6	3	0.666667
203966_s_at	2	3	0
201835_s_at	3	3	0.5
217080_s_at	2	3	0
221971_x_at	3	3	0.3
218168_s_at	3	3	0.166667
212174_at	3	3	0.166667
213988_s_at	3	3	0.166667
218280_x_at	3	3	0.3
200612_s_at	4	3	0.6
208721_s_at	2	3	0
202794_at	2	3	0
212330_at	2	3	0
210868_s_at	2	3	0
209295_at	2	3	0
202832_at	2	3	0
203195_s_at	6	3	0.47619
209216_at	2	3	0
203339_at	2	3	0
201299_s_at	2	3	0
210758_at	2	3	0
219361_s_at	3	3	0.166667
209314_s_at	2	3	0
208972_s_at	3	3	0.3
212698_s_at	3	3	0.333333
203126_at	2	3	0
203545_at	4	3	0.5
213552_at	2	2	0
221502_at	2	2	0
218404_at	4	2	0.833333
204256_at	3	2	0.333333
221485_at	3	2	0.333333
201834_at	5	2	0.7
213009_s_at	3	2	0.333333
218607_s_at	5	2	0.9
201742_x_at	2	2	0
218403_at	5	2	0.7
212639_x_at	2	2	0
212801_at	5	2	0.6
213070_at	4	2	0.666667
219080_s_at	6	2	0.933333
218914_at	3	2	0.333333
218714_at	5	2	0.9
218768_at	3	2	0.666667
212725_s_at	4	2	0.5
200792_at	2	2	0
203455_s_at	3	2	0.666667
201915_at	4	2	0.833333
201930_at	2	2	0
204340_at	3	2	0.333333
213598_at	3	2	0.333333
203715_at	4	2	0.5
221522_at	2	2	0
204711_at	4	2	0.4
218324_s_at	3	2	0.333333
204651_at	3	2	0.333333
208838_at	2	2	0
208839_s_at	3	2	0.333333
214804_at	2	2	0
208926_at	3	2	0.666667
202307_s_at	2	2	0
210592_s_at	3	2	0.666667
201237_at	3	2	0.333333
36019_at	3	2	0.333333
213360_s_at	3	2	0.666667
209294_x_at	2	2	0
215779_s_at	3	2	0.666667
201010_s_at	2	2	0
219453_at	2	2	0
219715_s_at	5	2	0.8
201158_at	2	2	0
215210_s_at	3	2	0.666667
202353_s_at	3	2	0.333333
210024_s_at	3	2	0.333333
46256_at	3	2	0.333333
214724_at	2	2	0
208763_s_at	4	2	0.5
200994_at	6	2	0.666667
201308_s_at	2	2	0
200871_s_at	2	2	0
214138_at	2	2	0
205268_s_at	2	2	0
221958_s_at	2	2	0
202130_at	3	2	0.333333
205796_at	3	2	0.333333
222200_s_at	2	2	0
217978_s_at	5	2	0.7
201657_at	3	2	0.333333
212060_at	2	2	0
207390_s_at	3	2	0.666667
213242_x_at	3	2	0.333333
214690_at	2	2	0
220147_s_at	5	2	0.8
208624_s_at	3	2	0.333333
220547_s_at	2	2	0
202184_s_at	2	1	0
202263_at	2	1	0
200073_s_at	3	1	1
41329_at	1	1	0
51146_at	1	1	0
201627_s_at	3	1	1
37577_at	1	1	0
36564_at	5	1	1
201198_s_at	1	1	0
201009_s_at	2	1	0
200997_at	3	1	1
35626_at	3	1	1
222364_at	4	1	1
201484_at	1	1	0
200915_x_at	2	1	0
200736_s_at	1	1	0
201691_s_at	3	1	1
40569_at	2	1	0
49878_at	1	1	0
221681_s_at	1	1	0
221604_s_at	1	1	0
200787_s_at	1	1	0
50374_at	1	1	0
221503_s_at	1	1	0
213328_at	2	1	0
204717_s_at	1	1	0
202414_at	2	1	0
208687_x_at	2	1	0
214331_at	2	1	0
211630_s_at	1	1	0
211342_x_at	3	1	1
211330_s_at	2	1	0
210405_x_at	2	1	0
210387_at	3	1	1
210338_s_at	2	1	0
209877_at	1	1	0
209780_at	2	1	0
209760_at	1	1	0
214882_s_at	4	1	1
209390_at	3	1	1
215227_x_at	4	1	1
209325_s_at	1	1	0
209230_s_at	2	1	0
216199_s_at	2	1	0
216323_x_at	2	1	0
214036_at	1	1	0
212277_at	1	1	0
212301_at	3	1	1
212706_at	1	1	0
213112_s_at	1	1	0
213446_s_at	1	1	0
213512_at	1	1	0
212907_at	2	1	0
212855_at	1	1	0
212848_s_at	2	1	0
212746_s_at	1	1	0
212691_at	1	1	0
213984_at	2	1	0
213747_at	1	1	0
212513_s_at	1	1	0
212457_at	1	1	0
212359_s_at	2	1	0
212356_at	2	1	0
213947_s_at	1	1	0
212320_at	2	1	0
208955_at	2	1	0
217314_at	1	1	0
219644_at	2	1	0
208615_s_at	2	1	0
203793_x_at	1	1	0
203749_s_at	5	1	1
203607_at	2	1	0
203286_at	2	1	0
203222_s_at	1	1	0
203147_s_at	2	1	0
203124_s_at	1	1	0
202930_s_at	1	1	0
202907_s_at	3	1	1
202871_at	1	1	0
202769_at	2	1	0
219289_at	1	1	0
202720_at	1	1	0
202691_at	1	1	0
202640_s_at	2	1	0
202632_at	2	1	0
202553_s_at	2	1	0
203970_s_at	1	1	0
204024_at	1	1	0
218473_s_at	1	1	0
206668_s_at	2	1	0
208405_s_at	1	1	0
217730_at	1	1	0
217778_at	1	1	0
217855_x_at	2	1	0
207667_s_at	2	1	0
217939_s_at	3	1	1
206699_x_at	1	1	0
206316_s_at	3	1	1
218397_at	3	1	1
206037_at	1	1	0
205917_at	1	1	0
218158_s_at	1	1	0
205416_s_at	1	1	0
204971_at	1	1	0
204820_s_at	1	1	0
204293_at	1	1	0
209432_s_at	4	1	1

## Sheet: Doxorubicin
	Number of Cliques	Node Max Clique Size	Node Clustering Coeff
201436_at	10	274	0.313498
212927_at	10	228	0.283718
218710_at	10	191	0.304965
202919_at	9	185	0.370732
208459_s_at	9	153	0.349528
212131_at	9	137	0.426136
202941_at	9	134	0.180883
201016_at	10	133	0.213138
201054_at	9	128	0.345661
38710_at	9	127	0.394958
212132_at	9	126	0.320057
201437_s_at	10	126	0.29899
205474_at	9	121	0.285897
219581_at	9	113	0.366667
218713_at	9	104	0.480296
202680_at	9	98	0.402852
213459_at	9	98	0.373106
212213_x_at	10	92	0.405242
212075_s_at	8	91	0.288889
222099_s_at	9	89	0.443678
200687_s_at	10	88	0.355856
200685_at	9	85	0.387097
215905_s_at	7	85	0.150075
218250_s_at	10	84	0.300945
212267_at	9	83	0.418719
202346_at	9	74	0.335116
201019_s_at	10	63	0.255061
221727_at	8	62	0.350427
218894_s_at	7	54	0.282258
204853_at	9	53	0.362434
212170_at	8	50	0.321839
200597_at	8	49	0.614035
201138_s_at	7	46	0.310541
212166_at	9	45	0.521739
219158_s_at	10	45	0.270945
208838_at	8	41	0.325123
218989_x_at	7	40	0.47619
214306_at	10	37	0.473333
212073_at	6	35	0.470588
200062_s_at	7	35	0.32971
217602_at	8	34	0.457895
213251_at	7	33	0.28
215722_s_at	6	33	0.410526
220263_at	8	32	0.344203
219004_s_at	6	31	0.3083
202797_at	7	31	0.508772
213899_at	7	29	0.263333
208801_at	6	29	0.282609
213356_x_at	7	28	0.307359
213859_x_at	7	27	0.332016
212061_at	7	27	0.268775
217982_s_at	7	27	0.223333
218941_at	6	26	0.277056
201549_x_at	7	25	0.311688
219094_at	8	25	0.373684
212060_at	7	22	0.397059
203276_at	6	22	0.321637
221381_s_at	5	21	0.2
212214_at	9	20	0.319048
209388_at	5	20	0.22807
211202_s_at	7	19	0.392157
200627_at	7	18	0.257895
202606_s_at	4	18	0.241667
217881_s_at	5	18	0.266667
209416_s_at	6	18	0.292398
218340_s_at	7	17	0.231579
208775_at	6	17	0.269006
212926_at	7	17	0.580952
202251_at	7	17	0.309942
203292_s_at	5	16	0.251462
201435_s_at	6	16	0.222222
201181_at	5	15	0.266667
212697_at	6	15	0.359477
214849_at	5	15	0.32967
201725_at	5	14	0.274725
203078_at	9	14	0.5
205733_at	6	14	0.333333
202516_s_at	6	14	0.323529
214975_s_at	6	14	0.428571
208643_s_at	7	13	0.283333
201994_at	7	13	0.35
214205_x_at	5	13	0.454545
200844_s_at	5	13	0.333333
217879_at	5	13	0.25641
209595_at	7	11	0.4
202480_s_at	5	11	0.509091
209891_at	4	11	0.309091
218423_x_at	6	11	0.340659
216977_x_at	6	10	0.509091
214962_s_at	6	10	0.351648
201493_s_at	7	10	0.538462
202514_at	6	10	0.285714
201018_at	5	10	0.555556
218579_s_at	6	9	0.205128
212709_at	6	9	0.406593
206055_s_at	6	9	0.378788
201548_s_at	7	9	0.371429
213461_at	6	9	0.439394
214882_s_at	6	9	0.666667
214291_at	6	9	0.688889
212627_s_at	5	9	0.345455
202900_s_at	5	9	0.436364
210317_s_at	4	8	0.127273
205292_s_at	6	8	0.555556
217606_at	5	8	0.444444
217826_s_at	6	8	0.509091
213581_at	4	8	0.361111
200085_s_at	5	8	0.355556
213230_at	5	8	0.309091
201448_at	9	8	0.833333
201979_s_at	6	8	0.4
213009_s_at	5	7	0.428571
212168_at	7	7	0.454545
200806_s_at	6	7	0.466667
220797_at	4	7	0.52381
208800_at	6	7	0.472727
200974_at	5	7	0.422222
220206_at	5	7	0.288889
205174_s_at	4	6	0.52381
213292_s_at	4	6	0.392857
201038_s_at	4	6	0.392857
209172_s_at	4	6	0.285714
210686_x_at	3	6	0.238095
211063_s_at	3	5	0.0666667
208802_at	5	5	0.357143
214332_s_at	6	5	0.472222
208839_s_at	7	5	0.545455
212896_at	5	5	0.464286
213907_at	5	5	0.357143
210567_s_at	3	5	0.2
212307_s_at	4	5	0.6
207812_s_at	6	5	0.571429
206205_at	4	5	0.285714
201741_x_at	5	5	0.416667
205006_s_at	4	5	0.466667
219485_s_at	4	5	0.47619
201518_at	5	5	0.52381
218827_s_at	4	5	0.466667
205701_at	5	5	0.464286
202548_s_at	5	5	0.619048
217878_s_at	5	5	0.392857
218686_s_at	6	5	0.361111
200754_x_at	5	5	0.666667
218673_s_at	4	5	0.333333
50221_at	5	5	0.5
213396_s_at	3	4	0.2
217824_at	4	4	0.533333
210996_s_at	5	4	0.571429
214008_at	4	4	0.333333
211017_s_at	5	4	0.321429
217885_at	8	4	0.555556
213677_s_at	5	4	0.52381
202303_x_at	7	4	0.622222
213984_at	4	4	0.2
214007_s_at	5	4	0.8
202515_at	6	4	0.607143
218520_at	4	4	0.6
211255_x_at	4	4	0.266667
40465_at	5	4	0.428571
222035_s_at	4	4	0.333333
219419_at	3	4	0.1
201440_at	5	4	0.464286
214870_x_at	3	4	0.4
201180_s_at	3	4	0.4
221702_s_at	2	3	0
202524_s_at	3	3	0.2
213538_at	4	3	0.5
213455_at	2	3	0
200877_at	5	3	0.466667
201955_at	6	3	0.857143
212150_at	2	3	0
219226_at	3	3	0.333333
212149_at	3	3	0.333333
201424_s_at	2	3	0
211091_s_at	3	3	0.333333
219155_at	3	3	0.5
201964_at	3	3	0.166667
201746_at	3	3	0.5
212691_at	3	3	0.166667
215207_x_at	2	3	0
205005_s_at	4	3	0.5
203629_s_at	3	3	0.166667
216525_x_at	5	3	0.466667
212359_s_at	4	3	0.7
208374_s_at	3	3	0.166667
208821_at	3	3	0.333333
204481_at	2	3	0
209158_s_at	2	3	0
203869_at	3	3	0.166667
208042_at	2	3	0
202868_s_at	4	3	0.6
209362_at	2	3	0
214963_at	4	3	0.4
202838_at	6	3	0.666667
207724_s_at	2	3	0
208670_s_at	4	3	0.4
209316_s_at	2	3	0
208082_x_at	2	2	0
201076_at	2	2	0
208120_x_at	3	2	0.666667
207627_s_at	3	2	0.666667
201179_s_at	3	2	0.666667
212105_s_at	2	2	0
206551_x_at	4	2	0.5
201316_at	2	2	0
205887_x_at	2	2	0
207988_s_at	2	2	0
206949_s_at	4	2	0.666667
210619_s_at	2	2	0
205401_at	3	2	0.666667
211952_at	3	2	0.666667
211750_x_at	8	2	0.821429
210110_x_at	4	2	0.833333
204617_s_at	4	2	0.5
211513_s_at	3	2	0.666667
211454_x_at	3	2	0.666667
204207_s_at	2	2	0
208842_s_at	6	2	0.733333
211092_s_at	2	2	0
209251_x_at	8	2	0.821429
203413_at	2	2	0
209308_s_at	2	2	0
209748_at	2	2	0
202789_at	2	2	0
204815_s_at	2	2	0
AFFX-hum_alu_at	4	2	0.5
200019_s_at	2	2	0
222122_s_at	3	2	0.333333
213983_s_at	4	2	0.5
218622_at	2	2	0
214190_x_at	2	2	0
218588_s_at	4	2	0.833333
213672_at	2	2	0
214902_x_at	4	2	0.5
213574_s_at	2	2	0
213571_s_at	2	2	0
220397_at	3	2	0.666667
221480_at	3	2	0.333333
221618_s_at	3	2	0.666667
218748_s_at	3	2	0.333333
212767_at	2	2	0
212568_s_at	3	2	0.333333
212577_at	5	2	0.6
216153_x_at	2	2	0
217203_at	1	1	0
217909_s_at	4	1	1
203105_s_at	1	1	0
203086_at	1	1	0
204927_at	1	1	0
217811_at	2	1	0
203075_at	1	1	0
203067_at	1	1	0
203052_at	1	1	0
202985_s_at	1	1	0
217847_s_at	1	1	0
202921_s_at	1	1	0
218280_x_at	2	1	0
218255_s_at	2	1	0
218438_s_at	2	1	0
218482_at	1	1	0
218489_s_at	2	1	0
202749_at	2	1	0
218521_s_at	1	1	0
202674_s_at	1	1	0
204991_s_at	3	1	1
218605_at	1	1	0
216962_at	2	1	0
216941_s_at	2	1	0
218671_s_at	1	1	0
204869_at	1	1	0
203143_s_at	1	1	0
204794_at	1	1	0
217792_at	1	1	0
204652_s_at	3	1	1
204829_s_at	1	1	0
204637_at	1	1	0
217208_s_at	3	1	1
204538_x_at	3	1	1
204534_at	1	1	0
204523_at	1	1	0
217364_x_at	1	1	0
204333_s_at	1	1	0
204251_s_at	1	1	0
217480_x_at	1	1	0
204186_s_at	2	1	0
204185_x_at	2	1	0
204092_s_at	1	1	0
204067_at	1	1	0
203892_at	1	1	0
217540_at	1	1	0
203782_s_at	1	1	0
217097_s_at	1	1	0
218728_s_at	2	1	0
203642_s_at	2	1	0
217587_at	1	1	0
203507_at	2	1	0
217721_at	1	1	0
217766_s_at	1	1	0
203704_s_at	3	1	1
202316_x_at	2	1	0
218790_s_at	1	1	0
202422_s_at	1	1	0
201243_s_at	1	1	0
201237_at	1	1	0
201182_s_at	1	1	0
220527_at	1	1	0
220581_at	1	1	0
220800_s_at	1	1	0
221094_s_at	1	1	0
201101_s_at	4	1	1
201090_x_at	8	1	1
201084_s_at	4	1	1
201083_s_at	4	1	1
221102_s_at	1	1	0
221232_s_at	1	1	0
221265_s_at	4	1	1
201024_x_at	4	1	1
221291_at	4	1	1
221616_s_at	1	1	0
221815_at	2	1	0
221960_s_at	2	1	0
222252_x_at	2	1	0
222370_x_at	1	1	0
36711_at	2	1	0
200683_s_at	1	1	0
37079_at	2	1	0
43544_at	1	1	0
45526_g_at	1	1	0
49878_at	2	1	0
201423_s_at	2	1	0
220340_at	1	1	0
220302_at	2	1	0
219296_at	3	1	1
218896_s_at	2	1	0
216885_s_at	1	1	0
218962_s_at	3	1	1
219003_s_at	2	1	0
202043_s_at	1	1	0
219079_at	1	1	0
219208_at	1	1	0
219209_at	1	1	0
219256_s_at	1	1	0
201915_at	2	1	0
201831_s_at	1	1	0
201766_at	2	1	0
219342_at	1	1	0
220297_at	1	1	0
219357_at	2	1	0
201701_s_at	1	1	0
201679_at	1	1	0
201662_s_at	1	1	0
201589_at	2	1	0
219575_s_at	2	1	0
219592_at	1	1	0
219635_at	1	1	0
219859_at	1	1	0
219927_at	1	1	0
219940_s_at	2	1	0
220078_at	1	1	0
205045_at	3	1	1
212467_at	2	1	0
205180_s_at	1	1	0
211058_x_at	8	1	1
213389_at	1	1	0
210968_s_at	1	1	0
210938_at	1	1	0
210826_x_at	3	1	1
213562_s_at	2	1	0
210675_s_at	1	1	0
210658_s_at	2	1	0
213570_at	1	1	0
213577_at	2	1	0
210090_at	1	1	0
210051_at	1	1	0
209965_s_at	1	1	0
213646_x_at	8	1	1
209828_s_at	1	1	0
209799_at	1	1	0
213655_at	1	1	0
209558_s_at	2	1	0
209418_s_at	1	1	0
213803_at	2	1	0
209406_at	2	1	0
209393_s_at	2	1	0
213819_s_at	1	1	0
213851_at	1	1	0
213863_s_at	1	1	0
209309_at	1	1	0
213894_at	1	1	0
213900_at	1	1	0
213329_at	1	1	0
213282_at	1	1	0
213962_s_at	1	1	0
211072_x_at	8	1	1
212483_at	2	1	0
212514_x_at	4	1	1
212535_at	2	1	0
212620_at	1	1	0
212639_x_at	8	1	1
212668_at	1	1	0
212690_at	1	1	0
212718_at	2	1	0
212771_at	1	1	0
212777_at	2	1	0
212788_x_at	1	1	0
87100_at	2	1	0
212812_at	2	1	0
212857_x_at	2	1	0
212003_at	1	1	0
212885_at	1	1	0
211937_at	1	1	0
212907_at	2	1	0
212934_at	2	1	0
213111_at	2	1	0
213151_s_at	1	1	0
211228_s_at	3	1	1
213193_x_at	1	1	0
211114_x_at	1	1	0
213249_at	2	1	0
213275_x_at	2	1	0
211086_x_at	1	1	0
209217_s_at	3	1	1
213970_at	1	1	0
216377_x_at	1	1	0
207405_s_at	3	1	1
215505_s_at	2	1	0
206929_s_at	1	1	0
206927_s_at	1	1	0
206853_s_at	1	1	0
206705_at	1	1	0
215533_s_at	2	1	0
206425_s_at	1	1	0
206389_s_at	1	1	0
206379_at	1	1	0
206323_x_at	2	1	0
215581_s_at	2	1	0
206140_at	1	1	0
206136_at	1	1	0
215631_s_at	1	1	0
205958_x_at	1	1	0
205943_at	1	1	0
205911_at	1	1	0
205888_s_at	1	1	0
216048_s_at	1	1	0
205867_at	2	1	0
205849_s_at	4	1	1
205774_at	1	1	0
216059_at	2	1	0
216199_s_at	1	1	0
212409_s_at	1	1	0
205330_at	1	1	0
205321_at	2	1	0
207300_s_at	1	1	0
207446_at	1	1	0
209003_at	3	1	1
215458_s_at	1	1	0
208840_s_at	1	1	0
214005_at	1	1	0
214088_s_at	1	1	0
214090_at	2	1	0
214154_s_at	1	1	0
214161_at	1	1	0
214203_s_at	2	1	0
208697_s_at	1	1	0
214225_at	1	1	0
214340_at	1	1	0
208615_s_at	2	1	0
208567_s_at	1	1	0
208507_at	1	1	0
214499_s_at	4	1	1
208386_x_at	1	1	0
214512_s_at	2	1	0
208328_s_at	2	1	0
208275_x_at	1	1	0
208205_at	1	1	0
214594_x_at	2	1	0
208116_s_at	3	1	1
214715_x_at	4	1	1
214838_at	1	1	0
207936_x_at	1	1	0
207906_at	1	1	0
215412_x_at	2	1	0
215417_at	1	1	0
216220_s_at	1	1	0

## Sheet: Erlotinib
	Number of Cliques	Node Max Clique Size	Node Clustering Coeff
219148_at	20	1759	0.414515
210559_s_at	20	1721	0.391566
219493_at	20	1696	0.413368
220651_s_at	15	1679	0.207576
203214_x_at	19	1610	0.393519
205436_s_at	20	1183	0.458753
205909_at	16	1179	0.291448
203755_at	20	987	0.450932
203213_at	20	968	0.398559
202483_s_at	15	966	0.238187
202094_at	20	918	0.47972
209421_at	15	899	0.278213
222077_s_at	20	882	0.511422
204162_at	20	876	0.491841
219990_at	17	791	0.376812
219258_at	13	749	0.256088
218782_s_at	16	749	0.446448
201695_s_at	17	737	0.334475
203967_at	15	733	0.334855
221685_s_at	20	716	0.565167
202589_at	19	702	0.433036
204603_at	15	663	0.357692
202095_s_at	20	650	0.532768
204033_at	17	628	0.417486
205393_s_at	15	578	0.435572
214710_s_at	20	548	0.518995
205394_at	15	511	0.473605
212022_s_at	20	504	0.423077
211519_s_at	20	503	0.584207
201112_s_at	14	496	0.326282
221591_s_at	20	496	0.628205
210052_s_at	20	483	0.643137
222039_at	18	480	0.513805
203418_at	19	468	0.501299
201457_x_at	15	454	0.324382
204240_s_at	17	415	0.453634
203432_at	18	413	0.477441
209408_at	20	396	0.600302
221677_s_at	14	385	0.461735
222118_at	14	378	0.469834
207828_s_at	20	349	0.573152
213088_s_at	13	309	0.506388
201663_s_at	19	307	0.468326
202078_at	16	295	0.316394
221436_s_at	19	271	0.604995
204709_s_at	20	259	0.579082
211762_s_at	20	253	0.560816
212949_at	18	236	0.591304
204170_s_at	17	229	0.445842
204460_s_at	13	227	0.458774
201714_at	13	227	0.456257
210216_x_at	13	225	0.425121
210334_x_at	18	220	0.379235
204252_at	15	207	0.530488
200934_at	13	204	0.535897
201435_s_at	11	202	0.195226
218542_at	20	196	0.636766
201664_at	20	188	0.590909
205235_s_at	16	187	0.59698
212619_at	15	186	0.340226
218073_s_at	13	185	0.465738
204026_s_at	12	181	0.434379
203656_at	9	166	0.296769
217906_at	9	162	0.20226
202338_at	16	162	0.392229
203764_at	19	162	0.705803
216228_s_at	10	151	0.457143
218108_at	12	145	0.465149
205339_at	17	134	0.687302
204092_s_at	19	134	0.69559
205628_at	10	126	0.406828
208977_x_at	18	122	0.471459
213726_x_at	18	119	0.48062
208103_s_at	14	114	0.375758
202352_s_at	9	106	0.290244
204827_s_at	14	104	0.612903
212009_s_at	11	96	0.341085
211202_s_at	14	93	0.375145
215708_s_at	14	93	0.2627
213906_at	15	88	0.657635
202630_at	11	84	0.307692
218755_at	19	84	0.647147
218252_at	18	84	0.730838
202396_at	9	81	0.3003
203536_s_at	9	74	0.347899
211814_s_at	14	73	0.573864
218057_x_at	8	72	0.404762
202252_at	10	71	0.375
209172_s_at	17	71	0.642045
202772_at	9	66	0.352823
210821_x_at	18	64	0.764113
215509_s_at	11	58	0.381513
212142_at	11	58	0.418895
217777_s_at	11	56	0.395722
200678_x_at	8	53	0.347291
205895_s_at	11	53	0.364919
218175_at	9	53	0.46
211804_s_at	11	52	0.425403
204728_s_at	13	52	0.571429
202444_s_at	11	51	0.480296
221519_at	9	49	0.351724
208097_s_at	11	49	0.529101
201549_x_at	10	48	0.415344
203626_s_at	11	48	0.505747
201523_x_at	8	47	0.251337
213330_s_at	6	46	0.162162
202690_s_at	9	44	0.357143
222148_s_at	11	43	0.310606
210691_s_at	8	42	0.4
217807_s_at	8	40	0.262069
203276_at	14	40	0.566952
201734_at	10	40	0.393162
212399_s_at	8	39	0.396667
202188_at	9	39	0.393846
219639_x_at	9	39	0.390313
219555_s_at	14	38	0.754941
215773_x_at	12	37	0.624506
201476_s_at	10	36	0.4
218387_s_at	7	36	0.266667
218431_at	7	36	0.344203
1053_at	13	35	0.62
205543_at	9	34	0.387681
209753_s_at	10	34	0.516667
203625_x_at	9	34	0.366154
200753_x_at	9	34	0.406154
201758_at	7	33	0.306667
201765_s_at	7	33	0.387352
201896_s_at	14	33	0.723333
211150_s_at	7	33	0.275862
204267_x_at	8	31	0.445887
218471_s_at	9	31	0.384058
203554_x_at	18	30	0.774929
219911_s_at	8	30	0.562092
202832_at	5	29	0.266667
213656_s_at	12	29	0.453333
212406_s_at	7	29	0.268116
218388_at	7	29	0.339921
212016_s_at	11	28	0.537549
208846_s_at	10	27	0.399209
212593_s_at	9	27	0.31
201946_s_at	10	27	0.52381
217755_at	9	26	0.405263
209825_s_at	7	25	0.432749
212525_s_at	9	24	0.466667
219650_at	11	24	0.515152
200977_s_at	6	24	0.362573
210008_s_at	6	24	0.28655
217881_s_at	8	23	0.369565
217933_s_at	8	22	0.428571
216969_s_at	10	22	0.450593
212899_at	8	22	0.394737
212432_at	7	21	0.385621
201216_at	7	21	0.380117
218396_at	6	20	0.316176
221864_at	7	20	0.385965
212416_at	7	20	0.475
202020_s_at	7	19	0.304094
202778_s_at	13	18	0.467391
220085_at	10	18	0.614379
208656_s_at	8	17	0.305263
217789_at	6	17	0.352941
202209_at	8	17	0.431373
204560_at	11	16	0.695906
208655_at	7	16	0.375
211911_x_at	7	15	0.441667
211708_s_at	11	15	0.601307
200607_s_at	11	15	0.672515
200976_s_at	6	15	0.373626
200899_s_at	5	15	0.285714
208840_s_at	7	15	0.228571
211284_s_at	6	15	0.371429
201871_s_at	6	15	0.316667
202364_at	6	15	0.257353
206052_s_at	10	15	0.562092
218769_s_at	5	15	0.219048
210482_x_at	6	14	0.373626
200754_x_at	7	14	0.4
202899_s_at	10	14	0.526316
200881_s_at	8	14	0.495238
203696_s_at	9	14	0.628571
201120_s_at	11	14	0.605263
214011_s_at	7	13	0.457143
216607_s_at	8	13	0.508333
201211_s_at	11	13	0.690058
211162_x_at	11	13	0.581699
201989_s_at	6	12	0.397436
213461_at	11	12	0.673203
207590_s_at	10	12	0.620915
214845_s_at	11	12	0.720588
200712_s_at	10	12	0.575163
203583_at	3	11	0.102564
201598_s_at	6	11	0.318681
207801_s_at	6	11	0.340659
200871_s_at	8	11	0.593407
200866_s_at	6	11	0.406593
208881_x_at	4	11	0.212121
201514_s_at	7	10	0.621212
211951_at	6	10	0.575758
210567_s_at	7	10	0.411765
204690_at	5	9	0.290909
202981_x_at	4	9	0.355556
210206_s_at	6	9	0.371795
210620_s_at	11	9	0.741667
209216_at	3	9	0.111111
213531_s_at	6	9	0.448718
219869_s_at	8	9	0.602564
213480_at	5	9	0.212121
218493_at	5	9	0.153846
213911_s_at	9	8	0.602564
217879_at	7	8	0.484848
201202_at	10	8	0.637363
212141_at	7	8	0.515152
212632_at	4	8	0.333333
213405_at	3	8	0.194444
202031_s_at	5	8	0.309091
200713_s_at	8	8	0.589744
218912_at	3	8	0.155556
202136_at	9	8	0.384615
200889_s_at	5	8	0.345455
217097_s_at	9	8	0.637363
222125_s_at	5	7	0.472222
204710_s_at	7	7	0.581818
217821_s_at	5	7	0.488889
212281_s_at	3	7	0.107143
220917_s_at	2	7	0
200877_at	6	6	0.666667
218004_at	4	6	0.52381
201224_s_at	8	6	0.822222
209002_s_at	4	6	0.107143
208986_at	5	6	0.361111
201285_at	4	6	0.138889
218651_s_at	4	6	0.133333
201386_s_at	6	6	0.555556
213737_x_at	4	6	0.321429
203538_at	5	6	0.5
215399_s_at	4	6	0.285714
38892_at	5	6	0.333333
203569_s_at	3	6	0.266667
213786_at	4	6	0.194444
214665_s_at	6	6	0.490909
217939_s_at	7	6	0.363636
209853_s_at	6	6	0.666667
204615_x_at	4	5	0.392857
201494_at	4	5	0.238095
202318_s_at	3	5	0.190476
209980_s_at	4	5	0.52381
209148_at	4	5	0.380952
213175_s_at	6	5	0.583333
209106_at	4	5	0.466667
200698_at	2	5	0
200987_x_at	6	5	0.678571
200052_s_at	6	5	0.509091
208107_s_at	6	5	0.444444
218603_at	6	4	0.464286
213083_at	2	4	0
218944_at	2	4	0
202539_s_at	4	4	0.466667
205240_at	5	4	0.535714
218097_s_at	3	4	0.3
208447_s_at	3	4	0.1
204432_at	6	4	0.5
217173_s_at	7	4	0.533333
215286_s_at	4	4	0.333333
202864_s_at	3	4	0.4
203978_at	3	4	0.3
200810_s_at	4	4	0.4
208807_s_at	7	4	0.694444
212168_at	2	4	0
215785_s_at	5	4	0.52381
209140_x_at	4	4	0.4
209440_at	4	4	0.2
221676_s_at	5	4	0.428571
220295_x_at	5	4	0.5
210337_s_at	4	4	0.333333
208812_x_at	5	4	0.619048
209375_at	3	4	0.1
201500_s_at	3	4	0.2
212279_at	6	4	0.416667
201633_s_at	3	4	0.2
200890_s_at	3	3	0.166667
212579_at	2	3	0
200857_s_at	5	3	0.4
212282_at	4	3	0.5
217914_at	4	3	0.5
212535_at	3	3	0.5
200854_at	4	3	0.4
202691_at	5	3	0.466667
218124_at	6	3	0.47619
202567_at	3	3	0.333333
201772_at	7	3	0.75
221582_at	4	3	0.5
201100_s_at	3	3	0.166667
202163_s_at	3	3	0.166667
200008_s_at	8	3	0.777778
200593_s_at	5	3	0.733333
208729_x_at	4	3	0.4
207508_at	3	3	0.166667
202033_s_at	2	3	0
201179_s_at	5	3	0.6
203545_at	4	3	0.6
203292_s_at	4	3	0.6
35846_at	3	2	0.666667
203574_at	2	2	0
203360_s_at	3	2	0.666667
217811_at	4	2	0.666667
200723_s_at	5	2	0.9
36019_at	3	2	0.666667
200792_at	4	2	0.5
200828_s_at	2	2	0
202658_at	3	2	0.666667
217885_at	3	2	0.666667
221856_s_at	2	2	0
221824_s_at	2	2	0
202532_s_at	4	2	0.5
218184_at	3	2	0.333333
218266_s_at	3	2	0.666667
201239_s_at	6	2	0.866667
201388_at	2	2	0
202067_s_at	4	2	0.833333
218817_at	4	2	0.5
201894_s_at	2	2	0
201813_s_at	2	2	0
201780_s_at	2	2	0
211450_s_at	3	2	0.333333
203359_s_at	3	2	0.666667
65472_at	3	2	0.333333
213158_at	2	2	0
213532_at	3	2	0.666667
209383_at	2	2	0
212740_at	2	2	0
209608_s_at	4	2	0.5
209667_at	2	2	0
209737_at	2	2	0
205022_s_at	3	2	0.333333
206405_x_at	2	2	0
207318_s_at	2	2	0
212062_at	3	2	0.333333
214484_s_at	3	2	0.666667
204696_s_at	2	2	0
204317_at	9	2	0.972222
214748_at	3	2	0.333333
214808_at	3	2	0.333333
207808_s_at	2	2	0
213082_s_at	3	2	0.333333
220472_at	1	1	0
209067_s_at	3	1	1
219065_s_at	2	1	0
201225_s_at	1	1	0
201233_at	2	1	0
201400_at	4	1	1
219185_at	1	1	0
209020_at	2	1	0
212644_s_at	1	1	0
219326_s_at	1	1	0
212858_at	2	1	0
219396_s_at	1	1	0
219468_s_at	1	1	0
201661_s_at	2	1	0
219982_s_at	1	1	0
212863_x_at	1	1	0
201648_at	3	1	1
208824_x_at	3	1	1
201487_at	1	1	0
208792_s_at	1	1	0
208690_s_at	1	1	0
219831_at	1	1	0
219658_at	1	1	0
55583_at	2	1	0
201535_at	1	1	0
219551_at	1	1	0
219520_s_at	1	1	0
212929_s_at	1	1	0
201660_at	2	1	0
209166_s_at	1	1	0
209304_x_at	1	1	0
201180_s_at	1	1	0
212206_s_at	5	1	1
212138_at	1	1	0
222293_at	1	1	0
212101_at	2	1	0
210658_s_at	1	1	0
212052_s_at	2	1	0
200700_s_at	1	1	0
211985_s_at	1	1	0
200683_s_at	2	1	0
200680_x_at	1	1	0
211933_s_at	1	1	0
200632_s_at	1	1	0
40569_at	1	1	0
211727_s_at	1	1	0
211228_s_at	2	1	0
211569_s_at	1	1	0
200802_at	3	1	1
200814_at	3	1	1
209246_at	1	1	0
212261_at	1	1	0
201150_s_at	1	1	0
201130_s_at	2	1	0
221219_s_at	3	1	1
212934_at	2	1	0
201015_s_at	2	1	0
209538_at	1	1	0
221632_s_at	1	1	0
209607_x_at	1	1	0
212531_at	1	1	0
222052_at	2	1	0
209782_s_at	1	1	0
212437_at	1	1	0
222203_s_at	1	1	0
209898_x_at	2	1	0
210111_s_at	1	1	0
219027_s_at	2	1	0
203953_s_at	1	1	0
208591_s_at	1	1	0
213923_at	1	1	0
203207_s_at	1	1	0
203169_at	1	1	0
203102_s_at	1	1	0
217993_s_at	1	1	0
202976_s_at	1	1	0
202956_at	2	1	0
204975_at	1	1	0
202895_s_at	1	1	0
218037_at	2	1	0
202781_s_at	1	1	0
218088_s_at	3	1	1
213728_at	1	1	0
205258_at	1	1	0
218101_s_at	1	1	0
205282_at	2	1	0
213787_s_at	2	1	0
214004_s_at	4	1	1
212958_x_at	2	1	0
203303_at	1	1	0
204012_s_at	1	1	0
217131_at	1	1	0
215215_s_at	2	1	0
217476_at	1	1	0
217686_at	1	1	0
203623_at	1	1	0
217713_x_at	1	1	0
214823_at	1	1	0
214582_at	1	1	0
204447_at	1	1	0
203453_at	1	1	0
203430_at	2	1	0
217880_at	1	1	0
204466_s_at	1	1	0
211316_x_at	1	1	0
213650_at	1	1	0
218163_at	2	1	0
213590_at	1	1	0
205607_s_at	2	1	0
206245_s_at	2	1	0
206247_at	1	1	0
218516_s_at	1	1	0
218518_at	2	1	0
202068_s_at	4	1	1
206499_s_at	2	1	0
202034_x_at	2	1	0
207283_at	1	1	0
207338_s_at	5	1	1
218831_s_at	1	1	0
201889_at	1	1	0
215497_s_at	1	1	0
218939_at	4	1	1
201857_at	1	1	0
213016_at	1	1	0
206205_at	4	1	1
202201_at	1	1	0
218491_s_at	2	1	0
202375_at	2	1	0
202515_at	1	1	0
213348_at	1	1	0
202468_s_at	2	1	0
202452_at	2	1	0
218248_at	2	1	0
218253_s_at	1	1	0
213183_s_at	1	1	0
218452_at	2	1	0
218300_at	2	1	0
202351_at	3	1	1
202341_s_at	1	1	0
218405_at	1	1	0
205928_at	1	1	0
202307_s_at	1	1	0
201880_at	3	1	1

## Sheet: Geldanamycin
	Number of Cliques	Node Max Clique Size	Node Clustering Coeff
205284_at	15	329	0.336952
209825_s_at	15	325	0.302277
209852_x_at	15	277	0.287724
201144_s_at	15	244	0.35827
202483_s_at	15	221	0.384712
208676_s_at	15	210	0.462857
202264_s_at	15	200	0.350877
204695_at	15	191	0.287678
203664_s_at	15	185	0.27701
200913_at	14	185	0.371553
209527_at	15	171	0.433673
200988_s_at	15	169	0.386124
214177_s_at	14	162	0.366516
209247_s_at	14	148	0.429952
214507_s_at	14	143	0.479513
201111_at	14	139	0.385638
216977_x_at	14	135	0.448505
213334_x_at	14	127	0.51417
218118_s_at	14	98	0.42741
208671_at	14	96	0.360606
220688_s_at	14	91	0.508772
201873_s_at	14	89	0.463727
221549_at	15	82	0.445122
210766_s_at	14	80	0.470985
220966_x_at	15	68	0.501587
218188_s_at	12	67	0.410084
221987_s_at	13	63	0.402402
215722_s_at	14	58	0.518145
204696_s_at	13	56	0.481061
207622_s_at	14	55	0.455462
201549_x_at	12	54	0.318318
212334_at	13	53	0.425397
201112_s_at	14	49	0.47395
201714_at	9	47	0.272727
218695_at	9	45	0.312644
219000_s_at	13	42	0.48172
201574_at	15	42	0.537634
212532_s_at	15	42	0.384384
218708_at	13	41	0.298799
214431_at	14	41	0.481855
209902_at	10	38	0.507246
204147_s_at	13	37	0.418391
200701_at	10	34	0.362069
48825_at	14	30	0.616667
91684_g_at	8	30	0.422925
204603_at	12	28	0.529231
200753_x_at	11	27	0.507246
218408_at	8	27	0.489474
203080_s_at	9	26	0.406926
221449_s_at	12	25	0.680952
212330_at	10	24	0.434783
218758_s_at	10	24	0.391304
203612_at	8	22	0.300725
58696_at	7	22	0.332016
209903_s_at	10	21	0.438406
201196_s_at	7	20	0.284211
203025_at	10	20	0.445887
222155_s_at	7	19	0.373684
218653_at	8	19	0.418301
209323_at	10	19	0.447368
208688_x_at	9	18	0.562092
221564_at	11	17	0.601307
204027_s_at	8	17	0.391813
221649_s_at	9	17	0.555556
201167_x_at	7	16	0.316176
212259_s_at	12	15	0.471861
212378_at	10	15	0.562092
203803_at	8	15	0.5
212133_at	9	14	0.492647
207891_s_at	12	13	0.589474
200945_s_at	8	13	0.576923
217754_at	9	12	0.641667
211450_s_at	9	12	0.441667
218151_x_at	6	12	0.304762
201555_at	10	11	0.529412
218142_s_at	6	11	0.484848
201197_at	5	11	0.318182
203871_at	9	11	0.544118
41037_at	7	11	0.5
212779_at	7	11	0.428571
221509_at	10	10	0.591667
221940_at	8	10	0.483516
213907_at	7	10	0.681818
33307_at	8	9	0.564103
219143_s_at	5	9	0.363636
212379_at	6	9	0.555556
209803_s_at	7	9	0.351648
204905_s_at	7	8	0.333333
217905_at	9	8	0.637363
202613_at	10	8	0.508333
221931_s_at	7	8	0.545455
209100_at	9	8	0.533333
203042_at	9	8	0.602564
213132_s_at	6	8	0.472727
218105_s_at	13	8	0.669118
218650_at	9	8	0.571429
211716_x_at	6	7	0.454545
204281_at	4	7	0.277778
37254_at	5	7	0.4
218096_at	6	7	0.5
219470_x_at	9	7	0.75641
213634_s_at	6	7	0.345455
200893_at	10	7	0.703297
220011_at	11	6	0.923077
40255_at	5	6	0.222222
204488_at	6	6	0.381818
202911_at	7	6	0.545455
210111_s_at	3	6	0.047619
203778_at	3	5	0.0666667
200899_s_at	4	5	0.190476
203310_at	12	5	0.802198
205963_s_at	6	5	0.4
213158_at	3	5	0.0666667
213133_s_at	6	5	0.488889
217426_at	6	5	0.694444
203064_s_at	6	5	0.583333
212809_at	9	5	0.781818
219603_s_at	9	5	0.757576
221489_s_at	4	5	0.238095
218459_at	5	5	0.535714
203087_s_at	10	4	0.681818
212437_at	4	4	0.4
207614_s_at	5	4	0.428571
212982_at	3	4	0.1
209185_s_at	2	4	0
218410_s_at	5	4	0.52381
218300_at	3	4	0.1
212289_at	2	4	0
206095_s_at	4	4	0.4
220094_s_at	5	4	0.333333
204012_s_at	2	4	0
222127_s_at	4	4	0.4
221746_at	2	4	0
208616_s_at	3	3	0.333333
216237_s_at	4	3	0.5
221927_s_at	5	3	0.466667
203785_s_at	5	3	0.533333
203258_at	2	3	0
207163_s_at	3	3	0.5
204835_at	6	3	0.607143
202960_s_at	5	3	0.666667
214728_x_at	4	3	0.6
208002_s_at	3	3	0.166667
206918_s_at	2	3	0
203462_x_at	5	3	0.533333
218798_at	4	3	0.7
211787_s_at	4	3	0.3
200768_s_at	6	3	0.666667
202246_s_at	3	3	0.166667
202937_x_at	5	3	0.666667
222000_at	4	3	0.7
208666_s_at	4	3	0.5
203837_at	3	3	0.166667
208793_x_at	2	3	0
203810_at	2	2	0
211982_x_at	2	2	0
209572_s_at	8	2	0.892857
205809_s_at	2	2	0
203676_at	2	2	0
209520_s_at	3	2	0.666667
208891_at	4	2	0.666667
209112_at	2	2	0
209267_s_at	2	2	0
212305_s_at	2	2	0
91617_at	3	2	0.666667
204732_s_at	2	2	0
204015_s_at	3	2	0.666667
212458_at	2	2	0
204132_s_at	3	2	0.333333
203836_s_at	3	2	0.666667
213129_s_at	5	2	0.8
210655_s_at	2	2	0
212633_at	3	2	0.333333
208852_s_at	2	2	0
211501_s_at	5	2	0.9
212737_at	3	2	0.666667
204178_s_at	3	2	0.333333
212311_at	5	2	0.7
203205_at	3	2	0.666667
201498_at	2	2	0
216306_x_at	2	2	0
35179_at	2	2	0
217835_x_at	4	2	0.5
202633_at	2	2	0
202561_at	3	2	0.333333
201877_s_at	2	2	0
222129_at	2	2	0
202461_at	2	2	0
200886_s_at	4	2	0.833333
200892_s_at	7	2	0.904762
218492_s_at	3	2	0.333333
201516_at	5	2	0.6
218984_at	5	2	0.7
218898_at	3	2	0.333333
218560_s_at	3	2	0.333333
218580_x_at	5	2	0.7
216960_s_at	3	2	0.333333
200822_x_at	2	2	0
219269_at	2	2	0
44065_at	2	2	0
219575_s_at	5	2	0.6
219156_at	3	2	0.333333
215728_s_at	2	2	0
203395_s_at	2	2	0
201352_at	3	2	0.333333
200631_s_at	5	2	0.8
201284_s_at	1	1	0
201123_s_at	2	1	0
201124_at	1	1	0
201497_x_at	1	1	0
201489_at	2	1	0
205408_at	1	1	0
201139_s_at	1	1	0
204927_at	1	1	0
204980_at	2	1	0
204947_at	3	1	1
201281_at	1	1	0
205389_s_at	1	1	0
201349_at	2	1	0
205086_s_at	1	1	0
201165_s_at	3	1	1
205382_s_at	1	1	0
205105_at	1	1	0
201219_at	1	1	0
201089_at	1	1	0
201231_s_at	1	1	0
205148_s_at	1	1	0
205453_at	1	1	0
203538_at	3	1	1
205493_s_at	1	1	0
205773_at	1	1	0
207084_at	1	1	0
207043_s_at	1	1	0
206971_at	1	1	0
200068_s_at	2	1	0
200081_s_at	1	1	0
206855_s_at	1	1	0
206809_s_at	1	1	0
200673_at	1	1	0
200724_at	1	1	0
206655_s_at	1	1	0
206614_at	1	1	0
206463_s_at	1	1	0
206201_s_at	1	1	0
206141_at	2	1	0
200820_at	1	1	0
206138_s_at	1	1	0
200873_s_at	2	1	0
206115_at	2	1	0
206098_at	1	1	0
200874_s_at	1	1	0
205969_at	1	1	0
205891_at	1	1	0
200912_s_at	1	1	0
205845_at	1	1	0
200962_at	1	1	0
205781_at	1	1	0
205774_at	3	1	1
205854_at	2	1	0
204717_s_at	2	1	0
201594_s_at	1	1	0
203072_at	1	1	0
202374_s_at	1	1	0
202445_s_at	1	1	0
202464_s_at	1	1	0
202495_at	2	1	0
202528_at	1	1	0
202597_at	1	1	0
202679_at	1	1	0
202762_at	1	1	0
203815_at	1	1	0
202856_s_at	1	1	0
203811_s_at	2	1	0
202886_s_at	3	1	1
203022_at	1	1	0
203097_s_at	2	1	0
202348_s_at	1	1	0
203175_at	1	1	0
203782_s_at	2	1	0
203220_s_at	1	1	0
203255_at	3	1	1
203274_at	2	1	0
203359_s_at	1	1	0
203365_s_at	1	1	0
203693_s_at	2	1	0
203376_at	1	1	0
203394_s_at	2	1	0
203532_x_at	1	1	0
203579_s_at	2	1	0
203578_s_at	2	1	0
203882_at	2	1	0
203926_x_at	1	1	0
204848_x_at	1	1	0
204336_s_at	1	1	0
201596_x_at	1	1	0
201631_s_at	2	1	0
204801_s_at	1	1	0
204759_at	1	1	0
203533_s_at	1	1	0
201694_s_at	1	1	0
201702_s_at	1	1	0
201712_s_at	1	1	0
204693_at	1	1	0
201717_at	1	1	0
204519_s_at	1	1	0
201770_at	1	1	0
204347_at	1	1	0
204329_s_at	1	1	0
202329_at	1	1	0
201847_at	1	1	0
201905_s_at	1	1	0
204280_at	2	1	0
204258_at	1	1	0
204256_at	2	1	0
202045_s_at	1	1	0
202097_at	2	1	0
202145_at	1	1	0
202197_at	2	1	0
204022_at	1	1	0
202304_at	1	1	0
204014_at	3	1	1
203956_at	2	1	0
207139_at	1	1	0
209934_s_at	1	1	0
207397_s_at	1	1	0
219315_s_at	1	1	0
218194_at	1	1	0
218379_at	2	1	0
218396_at	2	1	0
218505_at	1	1	0
218553_s_at	1	1	0
218614_at	1	1	0
218698_at	1	1	0
218735_s_at	1	1	0
218761_at	1	1	0
218765_at	1	1	0
218776_s_at	1	1	0
218896_s_at	1	1	0
219010_at	1	1	0
219050_s_at	1	1	0
219063_at	1	1	0
219076_s_at	1	1	0
219077_s_at	1	1	0
219128_at	1	1	0
219168_s_at	1	1	0
219189_at	1	1	0
219208_at	1	1	0
218152_at	1	1	0
218026_at	1	1	0
217986_s_at	2	1	0
216880_at	1	1	0
215730_at	1	1	0
216036_x_at	3	1	1
216105_x_at	1	1	0
216114_at	1	1	0
216166_at	1	1	0
216231_s_at	1	1	0
216242_x_at	1	1	0
216568_x_at	1	1	0
216703_at	1	1	0
216988_s_at	3	1	1
217971_at	2	1	0
217118_s_at	3	1	1
217328_at	1	1	0
217556_at	1	1	0
217693_x_at	1	1	0
217813_s_at	2	1	0
217912_at	3	1	1
217926_at	1	1	0
217929_s_at	2	1	0
217949_s_at	1	1	0
219261_at	1	1	0
219361_s_at	1	1	0
207438_s_at	1	1	0
219375_at	1	1	0
221215_s_at	1	1	0
221249_s_at	1	1	0
221495_s_at	1	1	0
221498_at	1	1	0
221528_s_at	1	1	0
221594_at	1	1	0
221643_s_at	1	1	0
221808_at	1	1	0
221835_at	1	1	0
222148_s_at	2	1	0
35820_at	3	1	1
36936_at	1	1	0
38691_s_at	1	1	0
39705_at	1	1	0
41856_at	1	1	0
45297_at	1	1	0
47560_at	1	1	0
57703_at	1	1	0
64418_at	1	1	0
65585_at	1	1	0
90265_at	1	1	0
221060_s_at	1	1	0
220967_s_at	2	1	0
220647_s_at	2	1	0
219940_s_at	3	1	1
219451_at	1	1	0
219485_s_at	1	1	0
219496_at	1	1	0
219526_at	3	1	1
219556_at	3	1	1
219608_s_at	1	1	0
219615_s_at	1	1	0
219675_s_at	1	1	0
219693_at	1	1	0
219949_at	1	1	0
220584_at	1	1	0
219959_at	2	1	0
220009_at	1	1	0
220035_at	1	1	0
220113_x_at	3	1	1
220272_at	1	1	0
220289_s_at	1	1	0
220423_at	1	1	0
220449_at	1	1	0
220487_at	1	1	0
215178_x_at	1	1	0
214992_s_at	2	1	0
214929_s_at	1	1	0
214849_at	1	1	0
209108_at	2	1	0
209221_s_at	2	1	0
209255_at	2	1	0
209320_at	2	1	0
209321_s_at	2	1	0
209410_s_at	1	1	0
209529_at	1	1	0
209536_s_at	1	1	0
209747_at	1	1	0
209770_at	1	1	0
209784_s_at	1	1	0
209965_s_at	1	1	0
209984_at	1	1	0
210050_at	1	1	0
210167_s_at	1	1	0
210416_s_at	1	1	0
210431_at	1	1	0
210435_at	1	1	0
210683_at	1	1	0
210740_s_at	1	1	0
210788_s_at	1	1	0
209090_s_at	1	1	0
209060_x_at	1	1	0
209042_s_at	1	1	0
208644_at	1	1	0
207483_s_at	1	1	0
207514_s_at	1	1	0
207556_s_at	1	1	0
207660_at	1	1	0
207719_x_at	1	1	0
208186_s_at	1	1	0
208297_s_at	1	1	0
208352_x_at	1	1	0
208625_s_at	3	1	1
208667_s_at	4	1	1
208975_s_at	1	1	0
208737_at	1	1	0
208739_x_at	1	1	0
208763_s_at	3	1	1
208774_at	1	1	0
208859_s_at	2	1	0
208861_s_at	1	1	0
208879_x_at	2	1	0
208892_s_at	4	1	1
208893_s_at	4	1	1
210827_s_at	1	1	0
210850_s_at	1	1	0
210868_s_at	2	1	0
214003_x_at	1	1	0
213038_at	1	1	0
213059_at	1	1	0
213289_at	1	1	0
213435_at	1	1	0
213460_x_at	3	1	1
213664_at	1	1	0
213670_x_at	3	1	1
213842_x_at	3	1	1
213853_at	1	1	0
214010_s_at	1	1	0
212777_at	3	1	1
214017_s_at	1	1	0
214020_x_at	1	1	0
214103_s_at	1	1	0
214180_at	2	1	0
214221_at	1	1	0
214601_at	2	1	0
214708_at	1	1	0
214769_at	1	1	0
214843_s_at	1	1	0
212873_at	1	1	0
212736_at	1	1	0
210913_at	1	1	0
211931_s_at	2	1	0
210994_x_at	2	1	0
211432_s_at	1	1	0
211488_s_at	1	1	0
211597_s_at	1	1	0
211730_s_at	1	1	0
211800_s_at	1	1	0
211813_x_at	1	1	0
211814_s_at	1	1	0
211928_at	1	1	0
211952_at	3	1	1
212599_at	1	1	0
211953_s_at	3	1	1
211954_s_at	3	1	1
212068_s_at	1	1	0
212099_at	1	1	0
212243_at	1	1	0
212262_at	2	1	0
212265_at	2	1	0
212433_x_at	4	1	1
212463_at	1	1	0
1487_at	1	1	0

## Sheet: Gemcitabine
	Number of Cliques	Node Max Clique Size	Node Clustering Coeff
208680_at	22	5323	0.333032
218647_s_at	22	5300	0.357926
201708_s_at	22	4813	0.323499
209861_s_at	22	4021	0.296633
213617_s_at	22	3903	0.322903
218314_s_at	22	3865	0.462515
208174_x_at	22	3724	0.368474
205690_s_at	22	3723	0.311041
200739_s_at	22	3285	0.311625
210317_s_at	22	3025	0.317609
213455_at	20	2946	0.322489
201315_x_at	22	2899	0.310683
209188_x_at	21	2492	0.37976
218493_at	21	2244	0.305421
221780_s_at	22	2187	0.40464
201948_at	22	2104	0.440616
216565_x_at	22	1932	0.410737
204098_at	22	1898	0.477266
212647_at	22	1796	0.380084
203884_s_at	22	1745	0.504144
213876_x_at	21	1724	0.382465
215693_x_at	22	1539	0.487013
201723_s_at	20	1507	0.441772
209033_s_at	20	1364	0.427239
205195_at	22	1349	0.42493
210830_s_at	22	1348	0.515982
218929_at	19	1292	0.398766
200622_x_at	18	1282	0.424505
201627_s_at	18	1232	0.3381
201626_at	15	1218	0.321848
212002_at	21	1216	0.319798
212603_at	21	1208	0.346632
204977_at	21	1201	0.554019
217831_s_at	21	1199	0.468417
222014_x_at	18	1174	0.357143
221842_s_at	20	1161	0.496927
214714_at	17	1147	0.379705
219330_at	18	1105	0.428772
202130_at	15	1051	0.35443
52078_at	22	996	0.469826
213021_at	18	977	0.457801
40225_at	20	968	0.438356
212203_x_at	22	951	0.354393
209406_at	20	885	0.36556
200862_at	19	866	0.387719
218050_at	19	810	0.342097
203582_s_at	18	769	0.58418
212373_at	17	738	0.385084
218076_s_at	19	736	0.392694
212367_at	19	726	0.525106
201118_at	19	691	0.441827
218809_at	17	689	0.47065
208753_s_at	16	657	0.371385
218912_at	15	630	0.454802
210337_s_at	18	606	0.412935
200090_at	15	581	0.404266
220248_x_at	17	564	0.455843
201316_at	12	560	0.288041
206992_s_at	17	558	0.487434
205196_s_at	20	553	0.476914
209213_at	19	553	0.385845
217988_at	18	527	0.445933
203534_at	21	514	0.542607
200877_at	15	443	0.342308
201625_s_at	15	431	0.352063
200646_s_at	19	392	0.39375
208661_s_at	16	386	0.585106
218910_at	18	373	0.461779
205664_at	17	372	0.479461
213579_s_at	14	372	0.436758
208799_at	16	362	0.418855
208094_s_at	17	338	0.478431
202281_at	18	316	0.55017
208699_x_at	17	313	0.510204
202131_s_at	12	289	0.418357
200831_s_at	13	281	0.383164
211444_at	12	280	0.40898
212971_at	15	278	0.511628
216591_s_at	14	268	0.317358
204090_at	15	264	0.422857
200922_at	20	259	0.460606
204175_at	18	257	0.577167
202941_at	12	248	0.458774
203802_x_at	22	245	0.574902
200084_at	11	241	0.456446
212990_at	12	234	0.395102
209171_at	17	229	0.623077
211939_x_at	12	224	0.461794
205770_at	16	222	0.520085
213360_s_at	14	215	0.503876
200789_at	14	212	0.423188
210125_s_at	14	207	0.322682
AFFX-HUMGAPDH/M33197_M_at	18	205	0.445578
203730_s_at	13	203	0.528205
213310_at	14	200	0.54359
210950_s_at	12	193	0.380204
212279_at	11	192	0.356566
210010_s_at	15	188	0.453535
217188_s_at	13	185	0.356293
212281_s_at	11	178	0.321212
37028_at	10	171	0.314141
217645_at	12	171	0.341176
212227_x_at	13	164	0.382114
219070_s_at	18	164	0.476411
211941_s_at	13	164	0.442683
208336_s_at	17	164	0.48203
202014_at	11	160	0.329293
201699_at	14	152	0.421927
217774_s_at	10	152	0.301418
221844_x_at	12	150	0.369103
201010_s_at	12	150	0.403659
200740_s_at	12	149	0.459756
221381_s_at	17	149	0.584637
215501_s_at	12	147	0.444832
217830_s_at	12	144	0.444872
202550_s_at	15	143	0.54386
203116_s_at	21	139	0.53839
209727_at	14	138	0.536273
200832_s_at	15	136	0.44878
201790_s_at	12	134	0.370499
210592_s_at	14	132	0.566667
211072_x_at	11	128	0.380769
212475_at	11	127	0.506349
212739_s_at	10	123	0.426891
211852_s_at	17	119	0.5633
208940_at	11	118	0.518939
204219_s_at	14	118	0.551261
214138_at	13	113	0.42532
202402_s_at	12	110	0.544335
212145_at	10	109	0.377778
204820_s_at	14	107	0.518717
221452_s_at	17	106	0.617354
201009_s_at	12	102	0.362195
201038_s_at	12	101	0.428571
209681_at	18	99	0.654655
201488_x_at	13	97	0.492424
212282_at	10	95	0.342342
202536_at	15	94	0.571429
201845_s_at	11	93	0.442017
208963_x_at	14	92	0.45377
211874_s_at	13	87	0.548387
205062_x_at	11	87	0.5
201729_s_at	16	84	0.421951
AFFX-HUMGAPDH/M33197_5_at	17	82	0.583193
203079_s_at	11	82	0.459677
200913_at	8	82	0.387097
212073_at	10	81	0.531746
218230_at	10	79	0.397727
209300_s_at	13	79	0.443182
218927_s_at	10	76	0.472906
218716_x_at	15	75	0.489331
212718_at	12	74	0.509677
203418_at	11	73	0.454545
205321_at	13	69	0.452763
201877_s_at	15	64	0.6133
218847_at	10	63	0.372043
219676_at	16	62	0.551136
212720_at	13	59	0.756667
201051_at	11	59	0.523333
213480_at	9	58	0.388506
201241_at	13	58	0.646154
217972_at	12	57	0.576355
202659_at	8	57	0.446667
53071_s_at	11	56	0.306349
40465_at	10	56	0.462963
209546_s_at	14	55	0.40991
208662_s_at	12	55	0.698462
219266_at	11	50	0.521368
214323_s_at	14	48	0.492424
220841_s_at	9	47	0.498024
210023_s_at	16	47	0.671264
221563_at	11	41	0.59058
213389_at	12	41	0.731884
210022_at	12	41	0.744589
214100_x_at	15	40	0.664615
218240_at	11	40	0.568841
213526_s_at	9	39	0.492754
213288_at	11	39	0.636364
208847_s_at	13	39	0.676667
208677_s_at	13	37	0.46798
219351_at	13	37	0.59
219161_s_at	10	37	0.580087
211058_x_at	9	36	0.505929
208255_s_at	9	34	0.538095
216486_x_at	10	32	0.47
218498_s_at	9	29	0.442688
219254_at	7	29	0.342105
201435_s_at	10	28	0.547619
213460_x_at	11	27	0.701754
202579_x_at	12	26	0.557971
203380_x_at	10	25	0.547368
200613_at	9	25	0.602339
211025_x_at	9	25	0.489474
217736_s_at	12	24	0.608696
217982_s_at	8	23	0.516667
212542_s_at	12	23	0.671429
200846_s_at	11	23	0.707602
201364_s_at	10	23	0.484848
213842_x_at	15	21	0.699275
219212_at	8	21	0.419048
214383_x_at	6	21	0.389706
211016_x_at	11	21	0.450593
209149_s_at	9	21	0.508772
209571_at	9	20	0.714286
210910_s_at	10	20	0.666667
214695_at	8	19	0.437908
211725_s_at	9	19	0.497076
208721_s_at	7	18	0.448529
208664_s_at	9	18	0.647059
201791_s_at	9	18	0.547368
222288_at	8	17	0.491667
211708_s_at	7	17	0.5
221738_at	8	17	0.466667
201758_at	8	17	0.536765
213788_s_at	7	16	0.458333
209770_at	6	15	0.483516
203569_s_at	6	14	0.560606
201784_s_at	6	14	0.3
217118_s_at	6	14	0.410256
212724_at	7	13	0.483516
201090_x_at	8	13	0.514706
201183_s_at	10	13	0.602941
200800_s_at	5	12	0.358974
204493_at	7	12	0.391667
208881_x_at	6	12	0.435897
211061_s_at	6	11	0.409091
201440_at	7	11	0.538462
210896_s_at	7	10	0.636364
212452_x_at	6	10	0.75
201350_at	4	10	0.377778
209630_s_at	4	10	0.272727
202039_at	6	10	0.490909
202365_at	5	9	0.444444
208693_s_at	5	9	0.466667
201184_s_at	5	9	0.290909
211036_x_at	5	9	0.488889
202421_at	8	9	0.742424
221518_s_at	7	9	0.545455
217909_s_at	7	9	0.474359
213074_at	8	9	0.641026
217917_s_at	10	9	0.846154
209190_s_at	6	9	0.469697
208103_s_at	9	9	0.681319
207438_s_at	4	9	0.163636
219293_s_at	4	9	0.333333
211299_s_at	7	8	0.545455
207559_s_at	4	8	0.277778
202343_x_at	7	8	0.545455
216689_x_at	4	8	0.277778
213787_s_at	4	8	0.305556
213080_x_at	8	8	0.621212
35846_at	7	7	0.435897
202326_at	4	7	0.321429
218706_s_at	5	7	0.388889
202231_at	9	7	0.615385
202672_s_at	6	7	0.269231
212613_at	7	7	0.461538
204615_x_at	6	6	0.488889
202730_s_at	8	6	0.5
214500_at	6	6	0.722222
221335_x_at	8	6	0.651515
209383_at	6	6	0.436364
202581_at	4	6	0.392857
209485_s_at	3	6	0.238095
213490_s_at	4	6	0.428571
219678_x_at	6	6	0.466667
203676_at	5	5	0.607143
200881_s_at	6	5	0.555556
205994_at	9	5	0.727273
201222_s_at	6	5	0.5
201259_s_at	6	5	0.821429
219462_at	5	5	0.619048
219114_at	6	5	0.527778
204336_s_at	5	5	0.5
204148_s_at	6	5	0.821429
219219_at	7	5	0.666667
35156_at	5	5	0.444444
202564_x_at	3	5	0.266667
200788_s_at	3	5	0.4
203725_at	6	5	0.4
208865_at	6	5	0.607143
201264_at	6	4	0.785714
201523_x_at	4	4	0.4
200823_x_at	4	4	0.466667
201198_s_at	3	4	0.1
202030_at	7	4	0.694444
201182_s_at	6	4	0.761905
201120_s_at	6	4	0.555556
200011_s_at	6	4	0.607143
211967_at	4	4	0.533333
209529_at	4	4	0.4
212595_s_at	4	4	0.533333
211622_s_at	8	4	0.745455
218189_s_at	6	4	0.809524
213838_at	5	4	0.571429
213812_s_at	5	4	0.733333
214352_s_at	5	4	0.714286
221290_s_at	5	4	0.47619
213828_x_at	3	3	0.5
204366_s_at	3	3	0.5
212208_at	4	3	0.6
219929_s_at	4	3	0.4
211750_x_at	6	3	0.761905
212302_at	5	3	0.733333
200912_s_at	3	3	0.2
218705_s_at	2	3	0
209329_x_at	3	3	0.166667
212625_at	3	3	0.166667
200799_at	4	3	0.7
217672_x_at	4	3	0.5
219733_s_at	7	3	0.571429
202318_s_at	4	3	0.5
201096_s_at	5	3	0.666667
202511_s_at	7	3	0.678571
203090_at	9	3	0.836364
217913_at	5	3	0.6
204823_at	5	3	0.666667
218222_x_at	5	3	0.533333
203733_at	2	3	0
222235_s_at	5	3	0.533333
212429_s_at	3	3	0.5
201378_s_at	3	2	0.333333
218917_s_at	2	2	0
201464_x_at	4	2	0.666667
219526_at	4	2	0.666667
213789_at	3	2	0.333333
201199_s_at	2	2	0
204218_at	2	2	0
201466_s_at	4	2	0.666667
204279_at	4	2	0.666667
214101_s_at	8	2	0.964286
218409_s_at	8	2	0.857143
218387_s_at	4	2	0.5
214748_at	2	2	0
214791_at	5	2	0.7
214965_at	4	2	0.666667
209316_s_at	2	2	0
202869_at	2	2	0
216627_s_at	2	2	0
202442_at	3	2	0.333333
212751_at	4	2	0.5
215923_s_at	2	2	0
221216_s_at	3	2	0.333333
208813_at	4	2	0.833333
207485_x_at	4	2	0.6
200819_s_at	2	2	0
200763_s_at	2	2	0
220741_s_at	5	2	0.8
209297_at	3	2	0.666667
48808_at	5	2	0.8
209150_s_at	4	2	0.833333
212152_x_at	3	2	0.333333
221926_s_at	3	2	0.333333
211940_x_at	3	2	0.333333
217826_s_at	2	1	0
217722_s_at	1	1	0
217782_s_at	1	1	0
220228_at	1	1	0
38671_at	5	1	1
200664_s_at	1	1	0
37079_at	1	1	0
34689_at	1	1	0
218247_s_at	1	1	0
218359_at	1	1	0
201866_s_at	1	1	0
200637_s_at	4	1	1
217361_at	1	1	0
202308_at	6	1	1
202480_s_at	3	1	1
52940_at	1	1	0
215977_x_at	1	1	0
216149_at	1	1	0
216161_at	1	1	0
216315_x_at	1	1	0
51200_at	1	1	0
216802_at	1	1	0
202049_s_at	1	1	0
216938_x_at	1	1	0
200092_s_at	1	1	0
202132_at	1	1	0
216943_at	1	1	0
216977_x_at	5	1	1
40837_at	1	1	0
33778_at	1	1	0
201739_at	1	1	0
218514_at	1	1	0
222196_at	1	1	0
220585_at	1	1	0
201377_at	2	1	0
219016_at	1	1	0
219051_x_at	1	1	0
220593_s_at	1	1	0
219400_at	1	1	0
219445_at	1	1	0
201245_s_at	1	1	0
218412_s_at	1	1	0
219691_at	1	1	0
220506_at	1	1	0
201216_at	1	1	0
220474_at	1	1	0
219762_s_at	1	1	0
201126_s_at	2	1	0
220672_at	1	1	0
201429_s_at	1	1	0
218952_at	2	1	0
220917_s_at	1	1	0
221048_x_at	1	1	0
201465_s_at	3	1	1
221190_s_at	1	1	0
218893_at	2	1	0
221305_s_at	1	1	0
221542_s_at	2	1	0
201503_at	1	1	0
222035_s_at	1	1	0
218881_s_at	1	1	0
218871_x_at	5	1	1
218729_at	1	1	0
222085_at	1	1	0
219907_at	1	1	0
219270_at	1	1	0
203043_at	2	1	0
202515_at	1	1	0
213326_at	2	1	0
207883_s_at	1	1	0
207722_s_at	1	1	0
207642_at	1	1	0
212662_at	1	1	0
206943_at	1	1	0
206925_at	1	1	0
206923_at	2	1	0
206747_at	1	1	0
206649_s_at	5	1	1
206581_at	1	1	0
206456_at	1	1	0
206314_at	1	1	0
206064_s_at	1	1	0
206017_at	1	1	0
205967_at	5	1	1
205894_at	3	1	1
213041_s_at	1	1	0
213139_at	2	1	0
213209_at	1	1	0
205552_s_at	2	1	0
205525_at	1	1	0
212359_s_at	2	1	0
208134_x_at	1	1	0
212252_at	1	1	0
210524_x_at	2	1	0
209441_at	1	1	0
209298_s_at	1	1	0
209295_at	3	1	1
209447_at	1	1	0
209461_x_at	1	1	0
209682_at	1	1	0
209696_at	1	1	0
209959_at	1	1	0
210251_s_at	1	1	0
208932_at	1	1	0
212202_s_at	4	1	1
211004_s_at	1	1	0
208874_x_at	1	1	0
211159_s_at	1	1	0
211506_s_at	2	1	0
211537_x_at	4	1	1
208786_s_at	2	1	0
211594_s_at	2	1	0
211823_s_at	1	1	0
212107_s_at	4	1	1
205347_s_at	1	1	0
205254_x_at	1	1	0
215836_s_at	3	1	1
205245_at	1	1	0
214783_s_at	1	1	0
203533_s_at	1	1	0
203392_s_at	1	1	0
214885_at	1	1	0
203236_s_at	3	1	1
203185_at	1	1	0
214908_s_at	1	1	0
203102_s_at	2	1	0
203038_at	1	1	0
215187_at	1	1	0
202884_s_at	2	1	0
202868_s_at	2	1	0
202866_at	1	1	0
202859_x_at	2	1	0
215195_at	2	1	0
215405_at	1	1	0
215434_x_at	2	1	0
215685_s_at	1	1	0
215723_s_at	1	1	0
215810_x_at	1	1	0
202556_s_at	1	1	0
214750_at	1	1	0
203609_s_at	1	1	0
214717_at	1	1	0
204411_at	1	1	0
213356_x_at	1	1	0
213562_s_at	3	1	1
213570_at	4	1	1
205001_s_at	1	1	0
213588_x_at	2	1	0
213664_at	1	1	0
204748_at	1	1	0
204610_s_at	1	1	0
204422_s_at	1	1	0
213946_s_at	1	1	0
214652_at	1	1	0
214184_at	1	1	0
214322_at	1	1	0
204011_at	1	1	0
203997_at	1	1	0
203834_s_at	2	1	0
214372_x_at	1	1	0
203788_s_at	3	1	1
203749_s_at	1	1	0
214514_at	1	1	0
AFFX-PheX-M_at	1	1	0

## Sheet: Lapatinib
	Number of Cliques	Node Max Clique Size	Node Clustering Coeff
221521_s_at	8	124	0.208333
220651_s_at	8	82	0.267425
201714_at	8	73	0.205575
202690_s_at	7	72	0.269162
218866_s_at	8	68	0.190476
218741_at	8	63	0.284091
219258_at	7	60	0.265546
208821_at	7	54	0.28046
205733_at	8	49	0.317734
201758_at	7	39	0.333333
201577_at	8	37	0.215726
216306_x_at	7	36	0.306667
203177_x_at	7	35	0.355072
201111_at	7	33	0.230769
203976_s_at	7	32	0.276923
200875_s_at	8	32	0.243386
210766_s_at	7	32	0.34632
205909_at	7	31	0.47619
222037_at	7	29	0.336957
210211_s_at	5	29	0.196667
210691_s_at	6	28	0.221014
203832_at	6	27	0.275362
214794_at	8	27	0.34632
211968_s_at	5	26	0.280952
202105_at	6	26	0.217391
218461_at	5	26	0.255411
201421_s_at	8	25	0.337662
208828_at	6	25	0.271429
204267_x_at	8	25	0.371542
210574_s_at	5	25	0.21645
203696_s_at	8	24	0.432749
205393_s_at	8	24	0.361905
208682_s_at	6	24	0.339181
202309_at	6	23	0.284211
213627_at	5	23	0.292398
201323_at	8	22	0.384211
218585_s_at	7	21	0.380117
217099_s_at	8	19	0.507353
201202_at	5	19	0.301471
204033_at	7	18	0.25731
202706_s_at	6	17	0.382353
1053_at	7	17	0.433824
201014_s_at	5	17	0.216374
201437_s_at	7	16	0.301471
203046_s_at	5	16	0.227941
202666_s_at	7	16	0.391667
200777_s_at	4	16	0.219048
217906_at	5	16	0.333333
200895_s_at	8	15	0.398693
209421_at	6	14	0.342857
206533_at	6	14	0.5
208795_s_at	6	14	0.423077
205449_at	5	14	0.448718
205133_s_at	5	14	0.266667
209572_s_at	7	13	0.527473
218014_at	5	13	0.228571
202209_at	5	13	0.435897
201529_s_at	5	12	0.307692
205085_at	5	12	0.469697
203270_at	5	12	0.340659
211501_s_at	8	12	0.516484
210983_s_at	5	12	0.424242
200073_s_at	5	12	0.294872
201112_s_at	7	10	0.435897
203462_x_at	6	10	0.530303
208688_x_at	7	9	0.461538
214214_s_at	7	9	0.439394
212015_x_at	6	9	0.577778
208676_s_at	5	9	0.227273
217992_s_at	5	9	0.327273
201019_s_at	7	9	0.307692
201057_s_at	6	9	0.333333
219531_at	6	9	0.6
221481_x_at	6	9	0.393939
208955_at	3	9	0.321429
219000_s_at	7	8	0.560606
201115_at	4	8	0.151515
218356_at	7	8	0.410256
200679_x_at	5	8	0.363636
218493_at	5	8	0.311111
219539_at	8	8	0.423077
222036_s_at	7	8	0.709091
202591_s_at	4	8	0.244444
218679_s_at	6	8	0.545455
221549_at	8	7	0.636364
201930_at	7	7	0.545455
200753_x_at	5	7	0.363636
221480_at	5	6	0.311111
215947_s_at	5	6	0.333333
201327_s_at	7	6	0.6
200037_s_at	4	6	0.333333
208863_s_at	3	6	0.214286
204558_at	6	6	0.638889
217797_at	4	6	0.285714
200893_at	5	6	0.305556
212691_at	4	6	0.305556
212247_at	3	6	0.190476
210275_s_at	4	5	0.285714
213253_at	3	5	0.2
213334_x_at	4	5	0.333333
214328_s_at	5	5	0.714286
218069_at	3	5	0.266667
200910_at	6	5	0.5
201947_s_at	5	5	0.428571
206653_at	4	5	0.466667
222006_at	4	5	0.380952
221059_s_at	4	5	0.6
208642_s_at	5	4	0.428571
202589_at	5	4	0.380952
201013_s_at	5	4	0.571429
200807_s_at	5	4	0.52381
209852_x_at	4	4	0.466667
213320_at	6	4	0.678571
202415_s_at	5	4	0.666667
209330_s_at	4	4	0.333333
208972_s_at	3	4	0.1
208956_x_at	4	4	0.333333
217741_s_at	4	4	0.266667
218653_at	4	4	0.238095
208671_at	4	4	0.238095
218105_s_at	3	4	0.4
200658_s_at	4	4	0.466667
204603_at	6	4	0.678571
208694_at	3	4	0.1
200687_s_at	3	4	0.133333
217772_s_at	3	4	0.1
201232_s_at	4	4	0.4
213313_at	3	3	0.5
213564_x_at	2	3	0
213647_at	3	3	0.5
200812_at	5	3	0.466667
200894_s_at	5	3	0.533333
200715_x_at	2	3	0
211713_x_at	3	3	0.5
202074_s_at	2	3	0
211271_x_at	5	3	0.733333
201357_s_at	4	3	0.6
201391_at	4	3	0.533333
201433_s_at	3	3	0.333333
202043_s_at	3	3	0.5
202073_at	4	3	0.5
210008_s_at	3	3	0.333333
202230_s_at	3	3	0.333333
209836_x_at	4	3	0.6
202553_s_at	3	3	0.333333
202737_s_at	4	3	0.333333
203567_s_at	5	3	0.466667
203569_s_at	2	3	0
214700_x_at	4	3	0.4
205543_at	4	3	0.6
203740_at	2	3	0
209102_s_at	5	3	0.466667
218387_s_at	4	3	0.4
218529_at	2	3	0
217770_at	3	3	0.166667
222206_s_at	3	3	0.333333
219226_at	3	3	0.166667
216977_x_at	6	3	0.666667
218170_at	2	3	0
218392_x_at	2	3	0
222067_x_at	2	3	0
220755_s_at	3	2	0.333333
220387_s_at	3	2	0.333333
216251_s_at	3	2	0.333333
217945_at	3	2	0.333333
210175_at	2	2	0
201338_x_at	2	2	0
215731_s_at	2	2	0
217140_s_at	2	2	0
201548_s_at	2	2	0
210996_s_at	2	2	0
201317_s_at	3	2	0.666667
209007_s_at	3	2	0.333333
211450_s_at	3	2	0.666667
208774_at	3	2	0.666667
209305_s_at	2	2	0
219556_at	6	2	0.866667
208673_s_at	3	2	0.333333
208644_at	2	2	0
221434_s_at	2	2	0
207508_at	3	2	0.333333
207507_s_at	3	2	0.333333
202691_at	3	2	0.666667
203258_at	2	2	0
203316_s_at	2	2	0
204963_at	2	2	0
203465_at	2	2	0
204775_at	3	2	0.666667
214703_s_at	3	2	0.333333
204510_at	3	2	0.666667
218841_at	2	2	0
204028_s_at	3	2	0.333333
221058_s_at	3	2	0.333333
218773_s_at	5	2	0.7
221962_s_at	3	2	0.666667
200830_at	3	2	0.333333
212954_at	2	2	0
212038_s_at	2	2	0
212621_at	3	2	0.333333
215132_at	3	2	0.333333
221911_at	2	2	0
213523_at	3	2	0.333333
214938_x_at	2	2	0
200945_s_at	4	2	0.5
202806_at	1	1	0
243_g_at	1	1	0
219161_s_at	2	1	0
219120_at	1	1	0
202854_at	1	1	0
202836_s_at	2	1	0
202847_at	2	1	0
202862_at	1	1	0
202864_s_at	1	1	0
202869_at	1	1	0
202941_at	2	1	0
219167_at	1	1	0
221479_s_at	1	1	0
200697_at	1	1	0
202675_at	1	1	0
202263_at	1	1	0
200725_x_at	1	1	0
219571_s_at	1	1	0
202329_at	1	1	0
202337_at	1	1	0
202345_s_at	1	1	0
202370_s_at	1	1	0
202404_s_at	1	1	0
219526_at	1	1	0
219289_at	1	1	0
219235_s_at	2	1	0
202623_at	1	1	0
202661_at	1	1	0
200709_at	2	1	0
203018_s_at	2	1	0
202956_at	1	1	0
203155_at	1	1	0
203033_x_at	2	1	0
218888_s_at	1	1	0
200063_s_at	2	1	0
218890_x_at	3	1	1
203575_at	1	1	0
203607_at	1	1	0
203610_s_at	1	1	0
203663_s_at	1	1	0
218845_at	1	1	0
218897_at	1	1	0
200053_at	1	1	0
200044_at	2	1	0
203960_s_at	1	1	0
203966_s_at	1	1	0
218831_s_at	1	1	0
46256_at	2	1	0
37577_at	2	1	0
203558_at	1	1	0
200684_s_at	1	1	0
218944_at	1	1	0
219067_s_at	1	1	0
200758_s_at	1	1	0
219003_s_at	2	1	0
200680_x_at	2	1	0
32029_at	1	1	0
33322_i_at	1	1	0
200657_at	1	1	0
203545_at	2	1	0
203319_s_at	1	1	0
200655_s_at	1	1	0
203364_s_at	1	1	0
218910_at	1	1	0
200650_s_at	1	1	0
200629_at	1	1	0
200738_s_at	1	1	0
219716_at	1	1	0
219676_at	1	1	0
201383_s_at	1	1	0
200898_s_at	1	1	0
221769_at	1	1	0
201356_at	2	1	0
220768_s_at	2	1	0
221788_at	2	1	0
201377_at	2	1	0
201397_at	2	1	0
221919_at	1	1	0
201400_at	2	1	0
220525_s_at	2	1	0
221899_at	1	1	0
220298_s_at	1	1	0
201470_at	1	1	0
201524_x_at	3	1	1
221653_x_at	1	1	0
220809_at	1	1	0
220921_at	1	1	0
201322_at	1	1	0
200990_at	1	1	0
201286_at	1	1	0
220942_x_at	1	1	0
220954_s_at	1	1	0
201197_at	2	1	0
201123_s_at	1	1	0
220987_s_at	1	1	0
201114_x_at	1	1	0
221131_at	1	1	0
201106_at	1	1	0
221430_s_at	1	1	0
201038_s_at	3	1	1
221620_s_at	2	1	0
220238_s_at	1	1	0
201563_at	1	1	0
219678_x_at	1	1	0
202040_s_at	2	1	0
219981_x_at	1	1	0
201938_at	2	1	0
219961_s_at	1	1	0
202001_s_at	1	1	0
202033_s_at	1	1	0
221965_at	2	1	0
219894_at	1	1	0
220122_at	1	1	0
219819_s_at	2	1	0
219757_s_at	1	1	0
202077_at	2	1	0
201017_at	2	1	0
202132_at	2	1	0
202133_at	2	1	0
201918_at	1	1	0
201908_at	1	1	0
201871_s_at	1	1	0
201859_at	1	1	0
201845_s_at	1	1	0
201831_s_at	1	1	0
201817_at	2	1	0
204097_s_at	1	1	0
201770_at	1	1	0
220007_at	1	1	0
220055_at	1	1	0
201683_x_at	1	1	0
201682_at	1	1	0
201666_at	1	1	0
201637_s_at	2	1	0
201635_s_at	1	1	0
201613_s_at	1	1	0
214693_x_at	1	1	0
204742_s_at	1	1	0
204172_at	2	1	0
211454_x_at	1	1	0
210734_x_at	1	1	0
215787_at	1	1	0
210791_s_at	1	1	0
211150_s_at	3	1	1
215677_s_at	1	1	0
211370_s_at	1	1	0
211429_s_at	1	1	0
215517_at	1	1	0
210543_s_at	3	1	1
211617_at	1	1	0
211623_s_at	5	1	1
211661_x_at	1	1	0
215460_x_at	2	1	0
211727_s_at	1	1	0
211749_s_at	1	1	0
211751_at	1	1	0
216371_at	1	1	0
210382_at	1	1	0
211889_x_at	2	1	0
209479_at	1	1	0
209382_at	1	1	0
209383_at	1	1	0
209390_at	1	1	0
217356_s_at	1	1	0
209432_s_at	1	1	0
209463_s_at	1	1	0
209476_at	2	1	0
209503_s_at	2	1	0
210346_s_at	1	1	0
217331_at	1	1	0
209788_s_at	1	1	0
217202_s_at	1	1	0
210004_at	1	1	0
210186_s_at	2	1	0
216745_x_at	1	1	0
216535_at	1	1	0
211754_s_at	1	1	0
211927_x_at	2	1	0
217497_at	1	1	0
213699_s_at	1	1	0
213359_at	1	1	0
213405_at	1	1	0
213554_s_at	1	1	0
214808_at	1	1	0
213575_at	1	1	0
214773_x_at	1	1	0
214758_at	1	1	0
213764_s_at	2	1	0
214979_at	2	1	0
213775_x_at	1	1	0
213842_x_at	1	1	0
214042_s_at	1	1	0
214152_at	2	1	0
214204_at	1	1	0
214753_at	1	1	0
214240_at	1	1	0
213349_at	1	1	0
214993_at	1	1	0
211933_s_at	3	1	1
212322_at	1	1	0
215434_x_at	1	1	0
212007_at	1	1	0
215306_at	1	1	0
212062_at	1	1	0
212083_at	2	1	0
215163_at	1	1	0
212298_at	1	1	0
212453_at	1	1	0
215009_s_at	1	1	0
212632_at	2	1	0
212680_x_at	2	1	0
212779_at	2	1	0
212816_s_at	1	1	0
212826_s_at	1	1	0
212854_x_at	1	1	0
212983_at	2	1	0
209341_s_at	1	1	0
209314_s_at	1	1	0
204212_at	1	1	0
218071_s_at	1	1	0
218431_at	1	1	0
205644_s_at	2	1	0
218228_s_at	1	1	0
205880_at	1	1	0
205893_at	1	1	0
206059_at	1	1	0
206066_s_at	2	1	0
206567_s_at	1	1	0
218512_at	2	1	0
218048_at	1	1	0
206689_x_at	1	1	0
206809_s_at	3	1	1
206970_at	1	1	0
207168_s_at	1	1	0
207170_s_at	2	1	0
207243_s_at	5	1	1
205331_s_at	1	1	0
205079_s_at	1	1	0
207363_at	1	1	0
204576_s_at	1	1	0
204252_at	2	1	0
204262_s_at	1	1	0
218740_s_at	1	1	0
204399_s_at	1	1	0
204453_at	1	1	0
204520_x_at	2	1	0
218672_at	1	1	0
218603_at	1	1	0
205021_s_at	1	1	0
204632_at	2	1	0
204696_s_at	1	1	0
204710_s_at	1	1	0
204837_at	1	1	0
204839_at	1	1	0
204842_x_at	1	1	0
204875_s_at	1	1	0
207255_at	1	1	0
207376_at	1	1	0
209230_s_at	1	1	0
217527_s_at	1	1	0
208773_s_at	1	1	0
217808_s_at	1	1	0
208800_at	1	1	0
208819_at	1	1	0
217786_at	1	1	0
217747_s_at	1	1	0
208941_s_at	2	1	0
217518_at	1	1	0
208722_s_at	1	1	0
208968_s_at	1	1	0
217502_at	1	1	0
209020_at	4	1	1
209036_s_at	1	1	0
59644_at	1	1	0
209208_at	3	1	1
209221_s_at	1	1	0
208772_at	1	1	0
217879_at	1	1	0
207396_s_at	1	1	0
208133_at	1	1	0
207574_s_at	2	1	0
207616_s_at	1	1	0
207628_s_at	2	1	0
207753_at	1	1	0
207879_at	1	1	0
208002_s_at	1	1	0
208011_at	1	1	0
208283_at	1	1	0
217918_at	3	1	1
208308_s_at	1	1	0
208424_s_at	1	1	0
208506_at	1	1	0
208527_x_at	2	1	0
218046_s_at	2	1	0
217990_at	1	1	0
217932_at	1	1	0
64432_at	1	1	0

## Sheet: Paclitaxel
	Number of Cliques	Node Max Clique Size	Node Clustering Coeff
201519_at	28	910	0.460305
204739_at	28	839	0.476477
219816_s_at	28	830	0.526777
221989_at	28	797	0.524143
201394_s_at	28	775	0.562523
202261_at	28	665	0.641026
218708_at	28	649	0.583973
215566_x_at	28	611	0.587809
209974_s_at	28	584	0.509569
202633_at	28	559	0.496503
205967_at	28	553	0.612379
213153_at	28	537	0.659722
201395_at	28	530	0.628904
213835_x_at	28	528	0.636905
212652_s_at	28	527	0.55332
201801_s_at	28	497	0.540443
218875_s_at	28	481	0.587383
203064_s_at	28	451	0.649921
218650_at	28	419	0.649258
200080_s_at	28	395	0.585765
216606_x_at	28	390	0.637758
218068_s_at	28	380	0.636723
202658_at	28	343	0.683117
201458_s_at	28	341	0.630055
209724_s_at	27	341	0.627273
215568_x_at	27	335	0.675741
201802_at	28	294	0.598361
218750_at	28	267	0.614935
205296_at	28	246	0.581356
219052_at	28	208	0.776327
213359_at	24	207	0.645714
222034_at	26	184	0.64178
203751_x_at	28	183	0.595886
205034_at	25	175	0.565312
202522_at	28	173	0.642857
213653_at	28	170	0.762411
205340_at	25	168	0.659864
201456_s_at	27	165	0.527762
212861_at	26	158	0.616893
209510_at	23	153	0.610816
213672_at	23	127	0.741463
203333_at	27	125	0.72695
213027_at	28	121	0.59276
221768_at	24	104	0.615171
221818_at	24	100	0.661836
220924_s_at	22	100	0.566667
210559_s_at	27	97	0.741414
202292_x_at	23	81	0.755334
203214_x_at	27	80	0.638298
213535_s_at	25	78	0.593237
201993_x_at	26	72	0.69596
221919_at	24	70	0.712195
218165_at	26	64	0.869132
212585_at	16	63	0.281818
211971_s_at	20	63	0.499419
213538_at	24	61	0.746289
200035_at	25	59	0.694541
221427_s_at	24	58	0.665505
203229_s_at	23	52	0.85918
222057_at	24	46	0.885918
214291_at	14	44	0.701538
213523_at	19	42	0.603361
221742_at	22	37	0.784314
201761_at	13	36	0.356989
201712_s_at	19	36	0.639113
218041_x_at	21	30	0.67395
212579_at	13	30	0.468254
204408_at	21	28	0.744086
214048_at	13	28	0.583333
202128_at	18	26	0.794872
213459_at	18	23	0.661376
217717_s_at	12	21	0.621053
208199_s_at	20	20	0.777011
209421_at	14	19	0.48
205329_s_at	17	18	0.510582
213262_at	15	17	0.702899
201940_at	11	16	0.660131
212533_at	19	16	0.862319
211814_s_at	11	15	0.536842
209067_s_at	15	13	0.733333
214182_at	25	13	0.870968
214221_at	11	12	0.497076
202190_at	15	10	0.8
219548_at	16	9	0.680952
204299_at	6	9	0.263736
220955_x_at	10	8	0.463235
206853_s_at	6	8	0.666667
212225_at	8	8	0.589744
216310_at	12	8	0.617647
201755_at	7	7	0.384615
203968_s_at	6	7	0.436364
210183_x_at	3	7	0.142857
219382_at	10	6	0.692308
38710_at	3	6	0.047619
212640_at	3	5	0.0666667
204731_at	7	5	0.644444
207438_s_at	7	5	0.622222
214870_x_at	9	5	0.590909
201687_s_at	4	5	0.4
202978_s_at	11	5	0.561905
205181_at	6	5	0.666667
217780_at	3	5	0.266667
203481_at	5	5	0.464286
203049_s_at	4	5	0.533333
202337_at	5	4	0.47619
217540_at	4	4	0.266667
218158_s_at	5	4	0.428571
203482_at	4	4	0.2
200719_at	6	4	0.607143
209085_x_at	6	4	0.607143
220892_s_at	3	4	0.2
211404_s_at	4	4	0.285714
214035_x_at	5	4	0.52381
221050_s_at	5	4	0.380952
218696_at	12	4	0.78022
210620_s_at	3	3	0.166667
200809_x_at	3	3	0.5
210543_s_at	5	3	0.533333
212887_at	3	3	0.5
207740_s_at	4	3	0.6
213118_at	2	3	0
201004_at	3	3	0.333333
210983_s_at	6	3	0.535714
221501_x_at	5	3	0.466667
200004_at	3	3	0.333333
202241_at	5	3	0.466667
202419_at	10	3	0.909091
213584_s_at	7	3	0.607143
211450_s_at	6	3	0.571429
220046_s_at	3	3	0.2
217756_x_at	3	3	0.333333
201729_s_at	2	3	0
214463_x_at	5	3	0.666667
203255_at	6	3	0.761905
202120_x_at	2	3	0
55065_at	4	3	0.6
216205_s_at	2	3	0
213549_at	2	2	0
203141_s_at	2	2	0
214317_x_at	4	2	0.666667
210125_s_at	9	2	0.833333
201516_at	6	2	0.933333
218136_s_at	4	2	0.666667
200956_s_at	2	2	0
221640_s_at	2	2	0
221502_at	5	2	0.8
221430_s_at	8	2	0.964286
206724_at	5	2	0.9
221245_s_at	2	2	0
209520_s_at	4	2	0.666667
201697_s_at	4	2	0.5
209833_at	2	2	0
201840_at	2	2	0
202279_at	5	2	0.6
212322_at	2	2	0
210293_s_at	4	2	0.5
202413_s_at	4	2	0.5
217602_at	4	2	0.833333
206757_at	1	1	0
204241_at	1	1	0
204880_at	1	1	0
204837_at	1	1	0
206833_s_at	1	1	0
204246_s_at	1	1	0
204213_at	2	1	0
205058_at	1	1	0
204287_at	1	1	0
204772_s_at	1	1	0
205199_at	1	1	0
206659_at	1	1	0
206612_at	1	1	0
206875_s_at	2	1	0
204513_s_at	1	1	0
206564_at	1	1	0
206877_at	1	1	0
206900_x_at	1	1	0
204143_s_at	1	1	0
206991_s_at	1	1	0
206992_s_at	1	1	0
204142_at	1	1	0
207147_at	2	1	0
207170_s_at	1	1	0
207178_s_at	1	1	0
207186_s_at	1	1	0
204047_s_at	1	1	0
207485_x_at	1	1	0
204766_s_at	1	1	0
206476_s_at	1	1	0
206520_x_at	1	1	0
203988_s_at	1	1	0
205509_at	1	1	0
205550_s_at	1	1	0
205623_at	1	1	0
205742_at	1	1	0
204505_s_at	1	1	0
205775_at	1	1	0
205836_s_at	2	1	0
204480_s_at	2	1	0
204416_x_at	1	1	0
205857_at	1	1	0
204415_at	1	1	0
205881_at	1	1	0
204391_x_at	1	1	0
205888_s_at	1	1	0
205910_s_at	1	1	0
206000_at	1	1	0
206059_at	1	1	0
205212_s_at	1	1	0
204971_at	1	1	0
206171_at	1	1	0
204351_at	1	1	0
204348_s_at	1	1	0
206254_at	1	1	0
206308_at	2	1	0
206433_s_at	1	1	0
205020_s_at	1	1	0
203132_at	2	1	0
203914_x_at	1	1	0
201581_at	1	1	0
201311_s_at	3	1	1
201388_at	1	1	0
201389_at	1	1	0
201413_at	1	1	0
201426_s_at	1	1	0
201428_at	1	1	0
201470_at	1	1	0
201544_x_at	1	1	0
201546_at	1	1	0
201591_s_at	1	1	0
202150_s_at	1	1	0
201611_s_at	2	1	0
201613_s_at	1	1	0
201682_at	1	1	0
201793_x_at	1	1	0
201799_s_at	1	1	0
201900_s_at	1	1	0
201964_at	3	1	1
201973_s_at	1	1	0
202048_s_at	1	1	0
201285_at	1	1	0
201223_s_at	2	1	0
201214_s_at	1	1	0
201199_s_at	1	1	0
200053_at	1	1	0
200606_at	1	1	0
200644_at	1	1	0
200646_s_at	1	1	0
200655_s_at	1	1	0
200711_s_at	1	1	0
200725_x_at	1	1	0
200728_at	1	1	0
200780_x_at	1	1	0
200826_at	1	1	0
200872_at	1	1	0
200904_at	1	1	0
200907_s_at	1	1	0
200919_at	2	1	0
201071_x_at	3	1	1
201078_at	1	1	0
201083_s_at	1	1	0
201085_s_at	1	1	0
201092_at	1	1	0
202085_at	1	1	0
202209_at	2	1	0
203881_s_at	1	1	0
203557_s_at	1	1	0
207586_at	1	1	0
203286_at	1	1	0
203361_s_at	1	1	0
203380_x_at	1	1	0
203413_at	1	1	0
203446_s_at	1	1	0
203480_s_at	1	1	0
203510_at	2	1	0
203517_at	4	1	1
203565_s_at	9	1	1
202242_at	1	1	0
203575_at	1	1	0
203673_at	1	1	0
203713_s_at	1	1	0
203726_s_at	1	1	0
203730_s_at	1	1	0
203774_at	1	1	0
203780_at	1	1	0
203790_s_at	1	1	0
203815_at	1	1	0
203081_at	2	1	0
203027_s_at	1	1	0
203012_x_at	1	1	0
202969_at	2	1	0
202291_s_at	1	1	0
202298_at	1	1	0
202299_s_at	3	1	1
202466_at	1	1	0
202524_s_at	1	1	0
202546_at	2	1	0
202567_at	1	1	0
202572_s_at	1	1	0
202577_s_at	1	1	0
202588_at	1	1	0
202668_at	1	1	0
202710_at	2	1	0
202734_at	1	1	0
202762_at	4	1	1
202775_s_at	1	1	0
202795_x_at	1	1	0
202814_s_at	1	1	0
202879_s_at	1	1	0
202929_s_at	1	1	0
207569_at	2	1	0
57715_at	1	1	0
207621_s_at	2	1	0
218021_at	1	1	0
218263_s_at	1	1	0
218372_at	1	1	0
218453_s_at	1	1	0
218504_at	1	1	0
218543_s_at	2	1	0
218578_at	1	1	0
218654_s_at	2	1	0
218655_s_at	1	1	0
218671_s_at	1	1	0
218730_s_at	1	1	0
218761_at	2	1	0
218909_at	1	1	0
218964_at	1	1	0
218989_x_at	2	1	0
219012_s_at	1	1	0
219029_at	2	1	0
219050_s_at	5	1	1
219189_at	3	1	1
219203_at	1	1	0
219222_at	1	1	0
219280_at	1	1	0
219344_at	1	1	0
219413_at	1	1	0
218045_x_at	1	1	0
217901_at	3	1	1
219590_x_at	1	1	0
217820_s_at	1	1	0
215887_at	2	1	0
215918_s_at	2	1	0
215921_at	8	1	1
216099_at	1	1	0
216146_at	1	1	0
216316_x_at	1	1	0
216322_at	1	1	0
216360_x_at	1	1	0
216371_at	1	1	0
216565_x_at	1	1	0
216594_x_at	3	1	1
216639_at	1	1	0
216885_s_at	1	1	0
216887_s_at	1	1	0
216917_s_at	1	1	0
216935_at	1	1	0
217137_x_at	1	1	0
217213_at	1	1	0
217281_x_at	1	1	0
217336_at	1	1	0
217426_at	1	1	0
217428_s_at	1	1	0
217457_s_at	1	1	0
219501_at	1	1	0
219627_at	1	1	0
215861_at	1	1	0
221284_s_at	2	1	0
221568_s_at	1	1	0
221576_at	1	1	0
221600_s_at	2	1	0
221738_at	1	1	0
221825_at	1	1	0
221826_at	1	1	0
221910_at	1	1	0
221944_at	1	1	0
221971_x_at	3	1	1
222012_at	1	1	0
222056_s_at	1	1	0
222136_x_at	1	1	0
31845_at	1	1	0
32723_at	2	1	0
35265_at	1	1	0
36830_at	1	1	0
37254_at	3	1	1
37586_at	1	1	0
38671_at	2	1	0
40189_at	2	1	0
41858_at	2	1	0
48030_i_at	2	1	0
52169_at	2	1	0
221419_s_at	2	1	0
221249_s_at	2	1	0
219674_s_at	1	1	0
221175_at	1	1	0
219688_at	1	1	0
219774_at	1	1	0
219794_at	1	1	0
219837_s_at	1	1	0
219963_at	1	1	0
220034_at	1	1	0
220117_at	2	1	0
220150_s_at	1	1	0
220212_s_at	1	1	0
220239_at	1	1	0
220241_at	2	1	0
220260_at	1	1	0
220266_s_at	2	1	0
220433_at	1	1	0
220522_at	1	1	0
220592_at	1	1	0
220682_s_at	1	1	0
220887_at	1	1	0
220913_at	1	1	0
220942_x_at	1	1	0
221017_s_at	1	1	0
221164_x_at	1	1	0
221167_s_at	1	1	0
215862_at	1	1	0
215716_s_at	2	1	0
207721_x_at	2	1	0
209679_s_at	2	1	0
209699_x_at	3	1	1
209781_s_at	1	1	0
209855_s_at	1	1	0
209896_s_at	1	1	0
209902_at	2	1	0
209953_s_at	4	1	1
210012_s_at	1	1	0
210072_at	1	1	0
210140_at	1	1	0
210236_at	1	1	0
210254_at	1	1	0
210428_s_at	1	1	0
210547_x_at	1	1	0
210548_at	1	1	0
210610_at	1	1	0
210731_s_at	1	1	0
210747_at	1	1	0
210769_at	1	1	0
210781_x_at	1	1	0
210800_at	1	1	0
210872_x_at	1	1	0
210964_s_at	1	1	0
211005_at	1	1	0
209689_at	1	1	0
209528_s_at	1	1	0
211063_s_at	1	1	0
209476_at	2	1	0
207724_s_at	2	1	0
207763_at	1	1	0
207805_s_at	3	1	1
207825_s_at	1	1	0
207826_s_at	1	1	0
207936_x_at	2	1	0
208018_s_at	1	1	0
208082_x_at	3	1	1
208101_s_at	1	1	0
208209_s_at	1	1	0
208214_at	1	1	0
208219_at	1	1	0
208374_s_at	2	1	0
208421_at	1	1	0
208586_s_at	1	1	0
208774_at	1	1	0
209025_s_at	1	1	0
209151_x_at	1	1	0
209224_s_at	2	1	0
209250_at	1	1	0
209284_s_at	1	1	0
209321_s_at	1	1	0
209377_s_at	1	1	0
211047_x_at	2	1	0
211065_x_at	1	1	0
215597_x_at	1	1	0
213173_at	1	1	0
213310_at	1	1	0
213594_x_at	2	1	0
213650_at	2	1	0
213685_at	1	1	0
213687_s_at	1	1	0
213846_at	1	1	0
213888_s_at	1	1	0
214042_s_at	1	1	0
214083_at	1	1	0
214084_x_at	1	1	0
214122_at	1	1	0
214316_x_at	1	1	0
214391_x_at	1	1	0
214437_s_at	1	1	0
214479_at	1	1	0
214610_at	2	1	0
214764_at	1	1	0
215006_at	1	1	0
215010_s_at	2	1	0
215078_at	1	1	0
215156_at	1	1	0
215157_x_at	1	1	0
215434_x_at	1	1	0
213203_at	1	1	0
213047_x_at	1	1	0
211074_at	2	1	0
213032_at	2	1	0
211093_at	1	1	0
211121_s_at	1	1	0
211326_x_at	1	1	0
211328_x_at	1	1	0
211374_x_at	1	1	0
211383_s_at	1	1	0
211653_x_at	3	1	1
211806_s_at	1	1	0
211831_s_at	1	1	0
211865_s_at	1	1	0
211947_s_at	1	1	0
212039_x_at	1	1	0
212054_x_at	1	1	0
212205_at	1	1	0
212213_x_at	1	1	0
212228_s_at	1	1	0
212239_at	1	1	0
212454_x_at	4	1	1
212516_at	1	1	0
212562_s_at	1	1	0
212637_s_at	2	1	0
212668_at	1	1	0
212996_s_at	1	1	0
1773_at	1	1	0

## Sheet: Sirolimus
	Number of Cliques	Node Max Clique Size	Node Clustering Coeff
201489_at	3	6	0.0952381
209836_x_at	3	6	0.178571
218379_at	3	6	0.238095
203740_at	3	6	0.142857
214431_at	3	6	0.107143
218732_at	3	5	0.133333
208815_x_at	3	5	0.142857
201377_at	3	5	0.0952381
202264_s_at	3	5	0.142857
209825_s_at	3	4	0.1
218708_at	3	4	0.2
218488_at	3	4	0.1
63009_at	3	4	0.1
212920_at	2	3	0
203737_s_at	3	3	0.333333
219933_at	3	3	0.2
204087_s_at	3	3	0.166667
219558_at	2	3	0
219494_at	2	3	0
201577_at	3	3	0.2
201421_s_at	3	3	0.2
209608_s_at	2	3	0
202911_at	2	3	0
213427_at	3	3	0.166667
214697_s_at	2	3	0
218866_s_at	3	3	0.166667
204366_s_at	3	3	0.166667
209161_at	3	3	0.3
203445_s_at	2	2	0
204615_x_at	3	2	0.333333
214011_s_at	3	2	0.333333
202153_s_at	3	2	0.333333
212405_s_at	2	2	0
212429_s_at	3	2	0.666667
202385_s_at	2	2	0
212761_at	2	2	0
207508_at	2	2	0
207507_s_at	2	2	0
213564_x_at	3	2	0.333333
202737_s_at	2	2	0
205217_at	2	2	0
215698_at	2	2	0
211404_s_at	2	2	0
216037_x_at	2	2	0
201275_at	2	2	0
200832_s_at	3	2	0.333333
205557_at	1	1	0
206798_x_at	1	1	0
205226_at	1	1	0
206712_at	1	1	0
206740_x_at	1	1	0
206756_at	1	1	0
205209_at	1	1	0
206794_at	1	1	0
205133_s_at	2	1	0
204950_at	1	1	0
205353_s_at	1	1	0
204946_s_at	1	1	0
204930_s_at	1	1	0
204916_at	1	1	0
204783_at	1	1	0
204726_at	1	1	0
206850_at	1	1	0
204684_at	1	1	0
206923_at	1	1	0
207065_at	1	1	0
205282_at	2	1	0
205369_x_at	2	1	0
205526_s_at	1	1	0
206688_s_at	1	1	0
205490_x_at	1	1	0
205572_at	1	1	0
205488_at	1	1	0
205475_at	1	1	0
207118_s_at	1	1	0
205895_s_at	2	1	0
205917_at	1	1	0
205963_s_at	1	1	0
205966_at	1	1	0
205994_at	1	1	0
206174_s_at	1	1	0
205437_at	1	1	0
206430_at	1	1	0
206513_at	1	1	0
206536_s_at	1	1	0
206560_s_at	1	1	0
206588_at	1	1	0
205405_at	1	1	0
206672_at	1	1	0
205398_s_at	1	1	0
205378_s_at	1	1	0
205858_at	1	1	0
AFFX-BioB-5_at	1	1	0
207163_s_at	1	1	0
209534_x_at	1	1	0
208964_s_at	3	1	1
208972_s_at	1	1	0
208984_x_at	1	1	0
209027_s_at	2	1	0
209042_s_at	1	1	0
209057_x_at	1	1	0
209162_s_at	2	1	0
209266_s_at	1	1	0
209298_s_at	1	1	0
209302_at	1	1	0
209492_x_at	2	1	0
209507_at	1	1	0
209511_at	2	1	0
209563_x_at	1	1	0
208919_s_at	1	1	0
209577_at	1	1	0
209619_at	1	1	0
209623_at	1	1	0
209676_at	1	1	0
209735_at	1	1	0
209750_at	2	1	0
209803_s_at	1	1	0
209820_s_at	1	1	0
209876_at	1	1	0
209894_at	1	1	0
209902_at	1	1	0
209903_s_at	1	1	0
209923_s_at	1	1	0
208963_x_at	3	1	1
208916_at	1	1	0
207248_at	1	1	0
208127_s_at	1	1	0
207249_s_at	1	1	0
207255_at	1	1	0
207372_s_at	1	1	0
207599_at	1	1	0
204603_at	1	1	0
207729_at	1	1	0
207740_s_at	2	1	0
207764_s_at	1	1	0
207778_at	1	1	0
207907_at	1	1	0
208006_at	1	1	0
208067_x_at	1	1	0
208117_s_at	1	1	0
208282_x_at	1	1	0
208870_x_at	1	1	0
208328_s_at	1	1	0
208346_at	1	1	0
208365_s_at	1	1	0
208433_s_at	2	1	0
208560_at	1	1	0
208704_x_at	1	1	0
208709_s_at	1	1	0
208737_at	1	1	0
208774_at	1	1	0
208791_at	1	1	0
208795_s_at	2	1	0
208845_at	1	1	0
208850_s_at	1	1	0
207621_s_at	1	1	0
204130_at	1	1	0
204573_at	1	1	0
204551_s_at	1	1	0
201408_at	1	1	0
201443_s_at	1	1	0
201548_s_at	2	1	0
201557_at	1	1	0
201581_at	1	1	0
201609_x_at	1	1	0
201617_x_at	1	1	0
201634_s_at	1	1	0
201662_s_at	1	1	0
201791_s_at	3	1	1
201903_at	1	1	0
201909_at	1	1	0
201987_at	1	1	0
202021_x_at	2	1	0
202037_s_at	1	1	0
202067_s_at	2	1	0
202068_s_at	2	1	0
202069_s_at	1	1	0
202078_at	2	1	0
202110_at	2	1	0
202131_s_at	1	1	0
202213_s_at	2	1	0
202234_s_at	1	1	0
202281_at	1	1	0
202299_s_at	1	1	0
202309_at	2	1	0
202343_x_at	1	1	0
202381_at	1	1	0
202390_s_at	1	1	0
201395_at	1	1	0
201376_s_at	2	1	0
201361_at	1	1	0
200899_s_at	2	1	0
200045_at	2	1	0
200049_at	1	1	0
200060_s_at	1	1	0
200680_x_at	2	1	0
200738_s_at	1	1	0
200793_s_at	1	1	0
200799_at	1	1	0
200816_s_at	1	1	0
200823_x_at	2	1	0
200826_at	2	1	0
200831_s_at	3	1	1
200875_s_at	2	1	0
200891_s_at	1	1	0
200912_s_at	1	1	0
201357_s_at	1	1	0
200923_at	1	1	0
200927_s_at	1	1	0
200955_at	2	1	0
201064_s_at	1	1	0
201090_x_at	4	1	1
201119_s_at	1	1	0
201122_x_at	2	1	0
201128_s_at	1	1	0
201193_at	1	1	0
201286_at	1	1	0
201312_s_at	1	1	0
201317_s_at	1	1	0
201327_s_at	2	1	0
202409_at	1	1	0
202490_at	1	1	0
202495_at	1	1	0
204033_at	2	1	0
203582_s_at	1	1	0
203613_s_at	1	1	0
203727_at	1	1	0
203739_at	2	1	0
203775_at	1	1	0
203788_s_at	1	1	0
203828_s_at	1	1	0
203901_at	1	1	0
203908_at	1	1	0
203933_at	1	1	0
203943_at	1	1	0
204006_s_at	1	1	0
204019_s_at	1	1	0
204053_x_at	2	1	0
203541_s_at	1	1	0
204054_at	1	1	0
204091_at	1	1	0
204100_at	1	1	0
204127_at	2	1	0
210111_s_at	1	1	0
204148_s_at	1	1	0
204177_s_at	1	1	0
204237_at	1	1	0
204267_x_at	2	1	0
204291_at	2	1	0
204339_s_at	1	1	0
204395_s_at	1	1	0
204495_s_at	1	1	0
203545_at	1	1	0
203538_at	1	1	0
202528_at	1	1	0
202929_s_at	1	1	0
202551_s_at	1	1	0
202561_at	1	1	0
202603_at	1	1	0
202649_x_at	1	1	0
202651_at	1	1	0
202660_at	1	1	0
202670_at	1	1	0
202679_at	1	1	0
202777_at	1	1	0
202780_at	1	1	0
202855_s_at	1	1	0
202870_s_at	1	1	0
202908_at	1	1	0
202971_s_at	1	1	0
203504_s_at	1	1	0
202980_s_at	1	1	0
203025_at	2	1	0
203039_s_at	2	1	0
203043_at	1	1	0
203075_at	1	1	0
203103_s_at	1	1	0
203131_at	1	1	0
203147_s_at	1	1	0
203216_s_at	1	1	0
203305_at	1	1	0
203327_at	1	1	0
203366_at	1	1	0
203420_at	1	1	0
210043_at	1	1	0
210574_s_at	1	1	0
210145_at	1	1	0
218681_s_at	2	1	0
218233_s_at	1	1	0
218249_at	1	1	0
218269_at	1	1	0
218296_x_at	2	1	0
218400_at	1	1	0
218461_at	1	1	0
218482_at	1	1	0
218528_s_at	1	1	0
218530_at	2	1	0
218532_s_at	1	1	0
218568_at	1	1	0
218613_at	1	1	0
218640_s_at	1	1	0
218680_x_at	1	1	0
218686_s_at	1	1	0
210216_x_at	2	1	0
218726_at	1	1	0
218765_at	1	1	0
218796_at	1	1	0
218869_at	1	1	0
218888_s_at	1	1	0
218896_s_at	1	1	0
219143_s_at	1	1	0
219210_s_at	1	1	0
219239_s_at	1	1	0
219275_at	1	1	0
219324_at	1	1	0
219336_s_at	2	1	0
219363_s_at	2	1	0
219379_x_at	1	1	0
218227_at	1	1	0
218112_at	1	1	0
218090_s_at	2	1	0
218063_s_at	1	1	0
216224_s_at	1	1	0
216432_at	1	1	0
216448_at	1	1	0
216493_s_at	1	1	0
216514_at	1	1	0
216951_at	1	1	0
216994_s_at	1	1	0
216996_s_at	1	1	0
217094_s_at	1	1	0
217195_at	1	1	0
217263_x_at	1	1	0
217288_at	1	1	0
217300_at	2	1	0
217329_x_at	1	1	0
217395_at	1	1	0
217492_s_at	2	1	0
217499_x_at	1	1	0
217506_at	1	1	0
217621_at	1	1	0
217642_at	1	1	0
217720_at	1	1	0
217754_at	1	1	0
217797_at	1	1	0
217885_at	1	1	0
217907_at	2	1	0
217963_s_at	1	1	0
218003_s_at	2	1	0
218027_at	1	1	0
218060_s_at	1	1	0
219393_s_at	1	1	0
219412_at	1	1	0
219448_at	1	1	0
221321_s_at	1	1	0
221428_s_at	1	1	0
221434_s_at	3	1	1
221499_s_at	1	1	0
221500_s_at	1	1	0
221555_x_at	1	1	0
221628_s_at	1	1	0
221688_s_at	2	1	0
221751_at	1	1	0
221763_at	1	1	0
221916_at	1	1	0
221986_s_at	1	1	0
222049_s_at	1	1	0
222111_at	2	1	0
222113_s_at	1	1	0
222216_s_at	2	1	0
222256_s_at	2	1	0
222259_s_at	1	1	0
222329_x_at	1	1	0
222374_at	1	1	0
33322_i_at	1	1	0
33323_r_at	1	1	0
34406_at	1	1	0
36920_at	1	1	0
37020_at	1	1	0
37986_at	1	1	0
41387_r_at	1	1	0
44669_at	1	1	0
52255_s_at	1	1	0
56256_at	1	1	0
221343_at	1	1	0
221261_x_at	1	1	0
219580_s_at	1	1	0
221227_x_at	1	1	0
219628_at	1	1	0
219797_at	1	1	0
219817_at	1	1	0
219847_at	1	1	0
219956_at	1	1	0
220081_x_at	2	1	0
220168_at	1	1	0
220175_s_at	1	1	0
220178_at	2	1	0
220230_s_at	1	1	0
220274_at	1	1	0
220285_at	2	1	0
220365_at	1	1	0
220446_s_at	1	1	0
220463_at	1	1	0
220507_s_at	1	1	0
220530_at	1	1	0
220577_at	1	1	0
220583_at	1	1	0
220590_at	1	1	0
220724_at	1	1	0
220769_s_at	1	1	0
220789_s_at	1	1	0
220844_at	2	1	0
220871_at	1	1	0
220996_s_at	1	1	0
221021_s_at	1	1	0
221182_at	1	1	0
221191_at	1	1	0
216164_at	1	1	0
216133_at	1	1	0
216113_at	1	1	0
211911_x_at	1	1	0
211937_at	2	1	0
211949_s_at	1	1	0
211956_s_at	1	1	0
212031_at	1	1	0
212061_at	1	1	0
212065_s_at	1	1	0
212130_x_at	2	1	0
212139_at	2	1	0
212145_at	1	1	0
212163_at	1	1	0
212208_at	2	1	0
212218_s_at	2	1	0
212281_s_at	1	1	0
212286_at	1	1	0
212296_at	1	1	0
212316_at	1	1	0
212330_at	1	1	0
212372_at	1	1	0
212395_s_at	1	1	0
212423_at	1	1	0
212455_at	1	1	0
212470_at	1	1	0
212572_at	1	1	0
212615_at	1	1	0
212633_at	1	1	0
212665_at	1	1	0
212684_at	1	1	0
212694_s_at	1	1	0
212762_s_at	1	1	0
211930_at	1	1	0
211711_s_at	1	1	0
212779_at	1	1	0
211676_s_at	1	1	0
210251_s_at	1	1	0
210286_s_at	1	1	0
210344_at	1	1	0
210346_s_at	1	1	0
210383_at	1	1	0
210393_at	1	1	0
210396_s_at	2	1	0
210560_at	1	1	0
65585_at	1	1	0
210709_at	1	1	0
210827_s_at	1	1	0
210841_s_at	1	1	0
210880_s_at	1	1	0
210895_s_at	1	1	0
210946_at	1	1	0
210956_at	1	1	0
210971_s_at	2	1	0
211009_s_at	1	1	0
211058_x_at	4	1	1
211059_s_at	1	1	0
211064_at	1	1	0
211072_x_at	4	1	1
211099_s_at	1	1	0
211110_s_at	1	1	0
211125_x_at	1	1	0
211296_x_at	1	1	0
211355_x_at	1	1	0
211503_s_at	1	1	0
211665_s_at	1	1	0
212765_at	1	1	0
212812_at	1	1	0
216035_x_at	2	1	0
214561_at	1	1	0
214698_at	2	1	0
214749_s_at	1	1	0
214750_at	1	1	0
214841_at	1	1	0
214862_x_at	1	1	0
214905_at	1	1	0
214918_at	1	1	0
214938_x_at	2	1	0
214964_at	1	1	0
215020_at	1	1	0
215069_at	1	1	0
215091_s_at	1	1	0
215127_s_at	2	1	0
215228_at	1	1	0
215245_x_at	1	1	0
215296_at	1	1	0
215349_at	1	1	0
215426_at	1	1	0
215454_x_at	1	1	0
215481_s_at	1	1	0
215526_at	1	1	0
215670_s_at	1	1	0
215797_at	1	1	0
215847_at	1	1	0
215886_x_at	1	1	0
215907_at	1	1	0
215924_at	2	1	0
215988_s_at	1	1	0
216028_at	1	1	0
214683_s_at	1	1	0
214465_at	1	1	0
213066_at	1	1	0
214414_x_at	1	1	0
213133_s_at	1	1	0
213134_x_at	2	1	0
213201_s_at	1	1	0
213203_at	1	1	0
213207_s_at	1	1	0
213272_s_at	1	1	0
213356_x_at	1	1	0
213405_at	1	1	0
213428_s_at	1	1	0
213452_at	1	1	0
213646_x_at	4	1	1
213695_at	1	1	0
213736_at	1	1	0
213738_s_at	2	1	0
213753_x_at	2	1	0
214001_x_at	1	1	0
214003_x_at	1	1	0
214004_s_at	1	1	0
214012_at	1	1	0
214016_s_at	1	1	0
214061_at	2	1	0
214090_at	1	1	0
214101_s_at	1	1	0
214239_x_at	1	1	0
214295_at	1	1	0
214302_x_at	1	1	0
214350_at	1	1	0
214362_at	1	1	0
214405_at	1	1	0
200022_at	1	1	0

## Sheet: Sorafenib
	Number of Cliques	Node Max Clique Size	Node Clustering Coeff
220865_s_at	15	426	0.425287
209725_at	15	417	0.393785
201947_s_at	15	411	0.411373
215165_x_at	15	327	0.452489
201516_at	15	281	0.473636
218156_s_at	15	279	0.586527
202613_at	15	260	0.427451
202706_s_at	15	232	0.456327
216212_s_at	14	214	0.588235
200987_x_at	15	211	0.582051
209852_x_at	15	201	0.514799
201277_s_at	14	193	0.381961
201530_x_at	15	157	0.593583
200645_at	14	127	0.394949
212424_at	13	124	0.394872
208910_s_at	15	122	0.538462
204087_s_at	15	121	0.51417
201614_s_at	14	121	0.539683
211787_s_at	15	121	0.618538
218238_at	14	119	0.471471
217754_at	12	119	0.518145
217783_s_at	15	118	0.594758
200610_s_at	14	108	0.509009
201420_s_at	15	94	0.619318
218278_at	12	93	0.550265
218889_at	14	88	0.609195
201326_at	14	85	0.513258
208696_at	15	82	0.453659
218488_at	12	81	0.566952
208117_s_at	10	78	0.426108
209853_s_at	15	75	0.552941
203931_s_at	11	75	0.397701
212691_at	13	72	0.504456
201946_s_at	15	63	0.586694
204459_at	14	62	0.616092
208687_x_at	12	46	0.48046
208758_at	13	46	0.592593
214177_s_at	12	36	0.61
214484_s_at	13	35	0.576667
218754_at	11	31	0.565217
200079_s_at	12	29	0.685714
219731_at	9	26	0.41502
201725_at	14	21	0.761905
218239_s_at	12	19	0.575758
202691_at	12	18	0.588745
216685_s_at	11	18	0.538095
221891_x_at	12	18	0.614286
203150_at	11	15	0.578947
203740_at	11	15	0.561404
219581_at	9	15	0.647619
202200_s_at	9	13	0.541667
212896_at	9	12	0.591667
219549_s_at	9	11	0.626374
207628_s_at	11	10	0.661765
209112_at	9	9	0.466667
207618_s_at	6	8	0.472727
214170_x_at	10	8	0.846154
201937_s_at	5	8	0.361111
212996_s_at	7	8	0.333333
219244_s_at	11	8	0.708333
201027_s_at	9	7	0.730769
212528_at	6	7	0.466667
213793_s_at	4	7	0.305556
208264_s_at	8	6	0.515152
213338_at	3	6	0.047619
209165_at	9	6	0.681818
200054_at	8	5	0.509091
219911_s_at	3	5	0.266667
200877_at	8	5	0.509091
201524_x_at	11	5	0.884615
214299_at	3	5	0.142857
210338_s_at	9	5	0.772727
202770_s_at	10	4	0.80303
202641_at	3	4	0.4
204016_at	5	4	0.47619
209777_s_at	6	4	0.904762
208647_at	5	4	0.428571
221479_s_at	4	4	0.4
221750_at	5	4	0.52381
203041_s_at	2	3	0
212984_at	2	3	0
201643_x_at	4	3	0.5
218126_at	4	3	0.5
204695_at	3	3	0.2
213805_at	2	3	0
218385_at	3	3	0.5
201197_at	6	3	0.666667
209218_at	5	3	0.666667
201385_at	11	3	0.833333
215792_s_at	5	3	0.466667
205822_s_at	5	3	0.666667
203148_s_at	4	3	0.4
203832_at	4	3	0.5
221069_s_at	3	2	0.666667
212296_at	3	2	0.666667
202959_at	3	2	0.333333
201338_x_at	3	2	0.666667
209111_at	4	2	0.833333
207357_s_at	2	2	0
218178_s_at	3	2	0.666667
217731_s_at	4	2	0.666667
207545_s_at	2	2	0
201168_x_at	3	2	0.333333
203042_at	4	2	0.5
213410_at	2	2	0
217969_at	3	2	0.333333
210269_s_at	3	2	0.333333
203026_at	3	2	0.666667
212749_s_at	2	2	0
202486_at	4	2	0.666667
203664_s_at	10	2	0.822222
48106_at	2	2	0
200919_at	2	2	0
212008_at	3	2	0.333333
203939_at	2	2	0
202539_s_at	4	2	0.833333
202180_s_at	3	2	0.333333
202562_s_at	2	2	0
210950_s_at	5	2	0.8
213899_at	4	2	0.666667
218739_at	3	2	0.333333
206102_at	3	2	0.333333
218465_at	3	2	0.333333
205218_at	3	2	0.333333
205933_at	1	1	0
209027_s_at	1	1	0
205920_at	1	1	0
209104_s_at	3	1	1
206275_s_at	1	1	0
206269_at	1	1	0
206254_at	1	1	0
206050_s_at	1	1	0
205942_s_at	1	1	0
209073_s_at	2	1	0
208119_s_at	1	1	0
205579_at	2	1	0
205879_x_at	1	1	0
205415_s_at	1	1	0
209300_s_at	1	1	0
205101_at	1	1	0
205141_at	8	1	1
205168_at	1	1	0
205257_s_at	1	1	0
209197_at	1	1	0
205364_at	1	1	0
205386_s_at	1	1	0
205425_at	1	1	0
205861_at	1	1	0
205446_s_at	1	1	0
209174_s_at	1	1	0
205450_at	1	1	0
205462_s_at	1	1	0
206298_at	1	1	0
205646_s_at	1	1	0
205684_s_at	1	1	0
205770_at	1	1	0
206283_s_at	1	1	0
206917_at	1	1	0
206304_at	1	1	0
208796_s_at	2	1	0
207484_s_at	1	1	0
207605_x_at	1	1	0
208700_s_at	1	1	0
208645_s_at	1	1	0
208644_at	1	1	0
208557_at	1	1	0
208472_at	1	1	0
207700_s_at	1	1	0
207719_x_at	1	1	0
208470_s_at	1	1	0
207745_at	1	1	0
208446_s_at	1	1	0
207761_s_at	2	1	0
207920_x_at	1	1	0
208247_at	1	1	0
207921_x_at	1	1	0
207983_s_at	2	1	0
207993_s_at	1	1	0
208243_s_at	1	1	0
207392_x_at	1	1	0
208813_at	1	1	0
206427_s_at	1	1	0
207214_at	1	1	0
206435_at	1	1	0
206447_at	1	1	0
209022_at	2	1	0
206547_s_at	1	1	0
206720_at	1	1	0
206834_at	1	1	0
209020_at	1	1	0
206879_s_at	1	1	0
206906_at	1	1	0
208219_at	1	1	0
207094_at	1	1	0
207099_s_at	1	1	0
208995_s_at	1	1	0
208984_x_at	1	1	0
207116_s_at	1	1	0
207117_at	1	1	0
207203_s_at	1	1	0
207206_s_at	1	1	0
208836_at	1	1	0
205100_at	1	1	0
AFFX-HUMISGF3A/M97935_5_at	1	1	0
205093_at	1	1	0
201695_s_at	2	1	0
201772_at	2	1	0
201817_at	1	1	0
201827_at	1	1	0
201843_s_at	1	1	0
201869_s_at	1	1	0
201870_at	1	1	0
201892_s_at	1	1	0
201903_at	2	1	0
201920_at	3	1	1
201935_s_at	1	1	0
202042_at	2	1	0
202133_at	1	1	0
202178_at	1	1	0
202185_at	1	1	0
202196_s_at	1	1	0
202198_s_at	1	1	0
202254_at	2	1	0
202255_s_at	2	1	0
202349_at	1	1	0
202415_s_at	4	1	1
202537_s_at	1	1	0
202741_at	1	1	0
202776_at	3	1	1
202786_at	2	1	0
202844_s_at	1	1	0
202883_s_at	1	1	0
202935_s_at	2	1	0
201746_at	1	1	0
201656_at	1	1	0
202960_s_at	2	1	0
201652_at	1	1	0
200023_s_at	1	1	0
200031_s_at	1	1	0
200063_s_at	2	1	0
200064_at	2	1	0
200647_x_at	3	1	1
200748_s_at	3	1	1
200764_s_at	3	1	1
200765_x_at	3	1	1
200778_s_at	2	1	0
200779_at	1	1	0
200830_at	1	1	0
200836_s_at	1	1	0
200845_s_at	1	1	0
200851_s_at	1	1	0
201021_s_at	1	1	0
201087_at	2	1	0
201094_at	2	1	0
201129_at	2	1	0
201134_x_at	1	1	0
201165_s_at	1	1	0
201169_s_at	1	1	0
201185_at	1	1	0
201188_s_at	2	1	0
201295_s_at	1	1	0
201587_s_at	2	1	0
201626_at	4	1	1
201645_at	2	1	0
202936_s_at	2	1	0
202979_s_at	1	1	0
205052_at	1	1	0
204105_s_at	1	1	0
204174_at	1	1	0
204178_s_at	1	1	0
204185_x_at	1	1	0
204199_at	2	1	0
204239_s_at	1	1	0
204271_s_at	1	1	0
204386_s_at	1	1	0
204401_at	1	1	0
204449_at	1	1	0
204451_at	1	1	0
204561_x_at	1	1	0
204590_x_at	1	1	0
204632_at	1	1	0
204636_at	1	1	0
204678_s_at	2	1	0
204679_at	2	1	0
204685_s_at	1	1	0
204691_x_at	1	1	0
204696_s_at	2	1	0
204703_at	1	1	0
204769_s_at	1	1	0
204777_s_at	1	1	0
204823_at	1	1	0
204905_s_at	1	1	0
204960_at	1	1	0
204985_s_at	2	1	0
205033_s_at	1	1	0
204172_at	1	1	0
204053_x_at	1	1	0
202995_s_at	1	1	0
204032_at	1	1	0
203034_s_at	1	1	0
203044_at	1	1	0
203087_s_at	1	1	0
203135_at	1	1	0
203141_s_at	2	1	0
203142_s_at	2	1	0
203274_at	2	1	0
203344_s_at	2	1	0
203452_at	1	1	0
203493_s_at	1	1	0
203511_s_at	1	1	0
203552_at	1	1	0
203574_at	1	1	0
203625_x_at	2	1	0
203639_s_at	2	1	0
203673_at	1	1	0
203694_s_at	1	1	0
203858_s_at	4	1	1
203917_at	1	1	0
203921_at	1	1	0
203973_s_at	2	1	0
203974_at	1	1	0
203990_s_at	1	1	0
204011_at	3	1	1
204012_s_at	2	1	0
204015_s_at	1	1	0
209329_x_at	2	1	0
209313_at	1	1	0
210844_x_at	3	1	1
209398_at	1	1	0
218740_s_at	1	1	0
218170_at	2	1	0
218206_x_at	1	1	0
218222_x_at	1	1	0
218263_s_at	1	1	0
218316_at	1	1	0
218339_at	1	1	0
218372_at	1	1	0
218373_at	1	1	0
218412_s_at	1	1	0
218416_s_at	2	1	0
218417_s_at	2	1	0
218539_at	1	1	0
218556_at	1	1	0
218673_s_at	1	1	0
218829_s_at	1	1	0
218123_at	2	1	0
218935_at	1	1	0
218940_at	1	1	0
218977_s_at	1	1	0
218992_at	2	1	0
219007_at	1	1	0
219021_at	1	1	0
219070_s_at	2	1	0
219073_s_at	1	1	0
219099_at	1	1	0
219114_at	1	1	0
219180_s_at	1	1	0
219294_at	1	1	0
219295_s_at	1	1	0
219310_at	1	1	0
218137_s_at	6	1	1
218106_s_at	1	1	0
216447_at	1	1	0
217584_at	1	1	0
216935_at	1	1	0
216952_s_at	2	1	0
216997_x_at	1	1	0
217017_at	1	1	0
217039_x_at	1	1	0
217043_s_at	1	1	0
217094_s_at	1	1	0
217208_s_at	1	1	0
217304_at	1	1	0
217310_s_at	1	1	0
217367_s_at	1	1	0
217478_s_at	1	1	0
217520_x_at	1	1	0
217576_x_at	1	1	0
217618_x_at	1	1	0
218066_at	1	1	0
217659_at	1	1	0
217698_at	1	1	0
217719_at	1	1	0
217740_x_at	1	1	0
217741_s_at	1	1	0
217747_s_at	1	1	0
217797_at	3	1	1
217807_s_at	2	1	0
217913_at	1	1	0
217939_s_at	1	1	0
217941_s_at	1	1	0
217964_at	1	1	0
217999_s_at	2	1	0
218032_at	1	1	0
219312_s_at	1	1	0
219459_at	1	1	0
219514_at	1	1	0
221964_at	1	1	0
221322_at	1	1	0
221375_at	1	1	0
221380_at	1	1	0
221384_at	1	1	0
221475_s_at	2	1	0
221509_at	1	1	0
221549_at	2	1	0
221571_at	2	1	0
221579_s_at	2	1	0
221695_s_at	1	1	0
221832_s_at	1	1	0
221898_at	1	1	0
221906_at	2	1	0
221960_s_at	1	1	0
221981_s_at	1	1	0
219518_s_at	1	1	0
222008_at	1	1	0
222057_at	1	1	0
222157_s_at	2	1	0
222281_s_at	1	1	0
222343_at	1	1	0
34697_at	1	1	0
34868_at	3	1	1
38703_at	2	1	0
39835_at	2	1	0
40016_g_at	1	1	0
56919_at	1	1	0
59999_at	1	1	0
65591_at	2	1	0
71933_at	1	1	0
221314_at	1	1	0
221256_s_at	1	1	0
221249_s_at	1	1	0
221233_s_at	1	1	0
219530_at	2	1	0
219537_x_at	1	1	0
219557_s_at	1	1	0
219733_s_at	1	1	0
219801_at	1	1	0
219844_at	1	1	0
219993_at	1	1	0
220002_at	1	1	0
220081_x_at	3	1	1
220123_at	1	1	0
220188_at	1	1	0
220236_at	1	1	0
220319_s_at	1	1	0
220340_at	1	1	0
220553_s_at	1	1	0
220581_at	1	1	0
220617_s_at	1	1	0
220623_s_at	1	1	0
220640_at	1	1	0
220831_at	1	1	0
220940_at	1	1	0
220960_x_at	1	1	0
220988_s_at	1	1	0
221016_s_at	1	1	0
221021_s_at	1	1	0
221049_s_at	2	1	0
221052_at	1	1	0
221176_x_at	1	1	0
221193_s_at	1	1	0
216635_at	1	1	0
216429_at	1	1	0
209414_at	1	1	0
212461_at	2	1	0
211445_x_at	1	1	0
211502_s_at	1	1	0
211515_s_at	1	1	0
211602_s_at	1	1	0
211628_x_at	3	1	1
211716_x_at	2	1	0
211801_x_at	1	1	0
211992_at	1	1	0
212037_at	1	1	0
212079_s_at	2	1	0
212147_at	3	1	1
212191_x_at	2	1	0
212241_at	1	1	0
212256_at	1	1	0
212527_at	2	1	0
211401_s_at	2	1	0
212541_at	3	1	1
212610_at	2	1	0
212647_at	1	1	0
212704_at	1	1	0
212771_at	1	1	0
212807_s_at	1	1	0
212828_at	1	1	0
212867_at	4	1	1
212888_at	1	1	0
212924_s_at	1	1	0
212947_at	1	1	0
212985_at	1	1	0
213004_at	1	1	0
213013_at	1	1	0
211434_s_at	1	1	0
211363_s_at	3	1	1
216422_at	1	1	0
210301_at	1	1	0
209512_at	1	1	0
209604_s_at	1	1	0
209706_at	1	1	0
209840_s_at	1	1	0
209845_at	1	1	0
209896_s_at	2	1	0
209940_at	1	1	0
209946_at	1	1	0
209972_s_at	1	1	0
209991_x_at	1	1	0
209997_x_at	1	1	0
210004_at	1	1	0
210129_s_at	1	1	0
210188_at	1	1	0
210418_s_at	2	1	0
211348_s_at	1	1	0
210462_at	1	1	0
210717_at	1	1	0
210727_at	1	1	0
210827_s_at	3	1	1
AFFX-DapX-5_at	2	1	0
210864_x_at	2	1	0
210918_at	1	1	0
210949_s_at	3	1	1
211019_s_at	1	1	0
211042_x_at	2	1	0
211185_s_at	3	1	1
211250_s_at	1	1	0
211300_s_at	1	1	0
211343_s_at	1	1	0
213022_s_at	1	1	0
213040_s_at	1	1	0
213052_at	1	1	0
215558_at	1	1	0
214906_x_at	1	1	0
215024_at	1	1	0
215099_s_at	1	1	0
215109_at	1	1	0
215179_x_at	1	1	0
215230_x_at	3	1	1
215316_at	1	1	0
215318_at	1	1	0
215370_at	1	1	0
215375_x_at	1	1	0
215392_at	1	1	0
215466_at	1	1	0
215480_at	1	1	0
215500_at	1	1	0
215567_at	1	1	0
213070_at	2	1	0
215603_x_at	1	1	0
215606_s_at	1	1	0
215633_x_at	1	1	0
215704_at	1	1	0
215840_at	1	1	0
215887_at	1	1	0
215926_x_at	2	1	0
215949_x_at	1	1	0
215968_at	1	1	0
216152_at	1	1	0
216206_x_at	1	1	0
216287_at	1	1	0
216399_s_at	1	1	0
216400_at	1	1	0
214723_x_at	1	1	0
214683_s_at	3	1	1
214604_at	1	1	0
214495_at	1	1	0
213119_at	1	1	0
213168_at	1	1	0
213227_at	1	1	0
213314_at	1	1	0
213375_s_at	1	1	0
213398_s_at	1	1	0
213413_at	1	1	0
213459_at	1	1	0
213474_at	1	1	0
213504_at	1	1	0
213532_at	1	1	0
213562_s_at	4	1	1
213566_at	1	1	0
213620_s_at	1	1	0
213683_at	1	1	0
213720_s_at	2	1	0
213781_at	1	1	0
213896_x_at	2	1	0
213935_at	2	1	0
213962_s_at	1	1	0
214048_at	1	1	0
214144_at	3	1	1
214176_s_at	1	1	0
214211_at	3	1	1
214248_s_at	1	1	0
214256_at	1	1	0
214281_s_at	2	1	0
214394_x_at	1	1	0
214487_s_at	1	1	0
200010_at	2	1	0

[truncated: 3 more sheets: Sunitinib, Topotecan, Vorinostat]
