# Supplementary material for: Predicting chemosensitivity using drug perturbed gene dynamics
Source: BMC Bioinformatics. 2021 Jan 7;22:15. doi: 10.1186/s12859-020-03947-y (PMC7789515; doi:10.1186/s12859-020-03947-y)
Supplement: Supplementary file 8 — Additional file 8: Basal Gene Network Analysis presented in Figure 4. [file 12859_2020_3947_MOESM8_ESM.xlsx]

## Sheet: Bortezomib
	Number of Cliques	Node Max Clique Size	Node Clustering Coeff
201873_s_at	7	26	0.324111
201699_at	7	24	0.193122
211088_s_at	7	20	0.229437
201013_s_at	7	15	0.294118
218376_s_at	7	14	0.294118
218256_s_at	7	13	0.384615
202884_s_at	7	12	0.333333
213836_s_at	7	12	0.204678
218429_s_at	7	12	0.352381
202947_s_at	7	11	0.27619
202886_s_at	7	9	0.320513
205543_at	6	9	0.348485
208801_at	7	9	0.484848
211115_x_at	5	9	0.422222
203362_s_at	6	9	0.454545
218042_at	5	9	0.490909
208800_at	7	8	0.484848
204887_s_at	5	8	0.381818
205519_at	7	8	0.423077
202697_at	4	7	0.266667
209157_at	4	7	0.194444
206003_at	5	6	0.361111
200708_at	4	6	0.178571
204752_x_at	5	6	0.607143
207845_s_at	6	6	0.488889
216228_s_at	5	6	0.377778
203209_at	4	6	0.178571
200014_s_at	4	6	0.155556
221776_s_at	3	6	0.266667
53720_at	7	6	0.436364
215773_x_at	5	6	0.607143
205061_s_at	6	6	0.533333
205394_at	4	6	0.321429
221864_at	7	6	0.577778
202185_at	3	5	0.0666667
211961_s_at	3	5	0.133333
201912_s_at	2	5	0
219289_at	4	5	0.285714
212612_at	3	4	0.2
203827_at	4	4	0.4
210334_x_at	2	4	0
204886_at	4	4	0.380952
202521_at	4	4	0.4
208802_at	7	4	0.611111
208803_s_at	7	4	0.611111
208805_at	4	4	0.4
202842_s_at	2	4	0
203338_at	4	4	0.266667
217957_at	4	4	0.333333
201541_s_at	3	4	0.1
215411_s_at	3	3	0.5
200940_s_at	2	3	0
219364_at	4	3	0.6
218402_s_at	2	3	0
200860_s_at	2	3	0
208104_s_at	3	3	0.166667
210144_at	4	3	0.7
202827_s_at	4	3	0.5
217749_at	3	3	0.166667
214442_s_at	3	3	0.333333
201532_at	4	3	0.6
200027_at	3	3	0.166667
212228_s_at	2	3	0
200047_s_at	3	3	0.166667
219875_s_at	5	3	0.466667
208095_s_at	7	3	0.607143
200661_at	4	3	0.5
202089_s_at	3	3	0.333333
201944_at	3	3	0.2
212899_at	2	2	0
212146_at	2	2	0
218058_at	2	2	0
200796_s_at	2	2	0
202980_s_at	3	2	0.333333
204026_s_at	4	2	0.5
219083_at	2	2	0
203947_at	3	2	0.333333
213951_s_at	2	2	0
203119_at	2	2	0
217716_s_at	2	2	0
217279_x_at	3	2	0.333333
203289_s_at	2	2	0
217755_at	3	2	0.333333
213738_s_at	3	2	0.333333
58308_at	3	2	0.666667
218493_at	2	2	0
205224_at	2	2	0
206066_s_at	2	2	0
211499_s_at	3	2	0.666667
205195_at	3	2	0.333333
210277_at	3	2	0.333333
209406_at	2	2	0
210672_s_at	3	2	0.333333
215438_x_at	3	2	0.333333
205046_at	2	2	0
209927_s_at	2	2	0
32069_at	2	2	0
204977_at	2	2	0
202088_at	3	2	0.333333
202095_s_at	2	2	0
202120_x_at	3	2	0.333333
211275_s_at	2	2	0
219636_s_at	3	2	0.333333
211578_s_at	4	2	0.5
214086_s_at	5	2	0.8
214755_at	2	2	0
208595_s_at	2	2	0
208705_s_at	2	2	0
206220_s_at	1	1	0
206933_s_at	1	1	0
206756_at	1	1	0
205866_at	1	1	0
206884_s_at	1	1	0
205620_at	1	1	0
205956_x_at	2	1	0
207009_at	1	1	0
205830_at	2	1	0
207087_x_at	1	1	0
205578_at	1	1	0
205612_at	1	1	0
205858_at	1	1	0
206553_at	1	1	0
205623_at	1	1	0
206243_at	1	1	0
206512_at	1	1	0
205685_at	1	1	0
206475_x_at	1	1	0
206133_at	1	1	0
206185_at	1	1	0
206295_at	2	1	0
206002_at	1	1	0
206190_at	1	1	0
207120_at	2	1	0
205794_s_at	1	1	0
205552_s_at	2	1	0
205728_at	1	1	0
90610_at	1	1	0
207161_at	1	1	0
207219_at	1	1	0
208675_s_at	1	1	0
208697_s_at	2	1	0
208708_x_at	2	1	0
208709_s_at	1	1	0
208845_at	1	1	0
208937_s_at	1	1	0
208977_x_at	2	1	0
209015_s_at	2	1	0
209016_s_at	1	1	0
209062_x_at	1	1	0
209100_at	2	1	0
209122_at	1	1	0
209160_at	5	1	1
209257_s_at	3	1	1
209284_s_at	1	1	0
209392_at	3	1	1
209396_s_at	1	1	0
209412_at	1	1	0
209435_s_at	2	1	0
209538_at	1	1	0
209584_x_at	3	1	1
209612_s_at	1	1	0
209658_at	3	1	1
209659_s_at	3	1	1
209674_at	1	1	0
208674_x_at	1	1	0
208658_at	1	1	0
208623_s_at	2	1	0
207678_s_at	1	1	0
207246_at	1	1	0
207307_at	1	1	0
207352_s_at	1	1	0
207437_at	2	1	0
207466_at	1	1	0
207502_at	1	1	0
207554_x_at	2	1	0
207571_x_at	2	1	0
207614_s_at	2	1	0
207629_s_at	2	1	0
207662_at	2	1	0
207691_x_at	3	1	1
208476_s_at	1	1	0
207706_at	1	1	0
207735_at	1	1	0
207758_at	1	1	0
207801_s_at	1	1	0
207895_at	1	1	0
208010_s_at	1	1	0
208070_s_at	2	1	0
205479_s_at	1	1	0
208314_at	1	1	0
208437_at	1	1	0
208448_x_at	1	1	0
208074_s_at	3	1	1
204436_at	3	1	1
205449_at	1	1	0
202204_s_at	2	1	0
202284_s_at	1	1	0
202347_s_at	1	1	0
202364_at	1	1	0
202435_s_at	2	1	0
202437_s_at	2	1	0
202446_s_at	1	1	0
202477_s_at	1	1	0
202633_at	1	1	0
202670_at	1	1	0
202717_s_at	3	1	1
202730_s_at	4	1	1
202731_at	4	1	1
202738_s_at	2	1	0
202739_s_at	2	1	0
202750_s_at	1	1	0
202767_at	1	1	0
202804_at	2	1	0
202805_s_at	2	1	0
202843_at	2	1	0
202869_at	2	1	0
202872_at	1	1	0
202921_s_at	1	1	0
202937_x_at	2	1	0
202981_x_at	2	1	0
203006_at	1	1	0
203010_at	1	1	0
203021_at	1	1	0
202258_s_at	1	1	0
202175_at	1	1	0
205447_s_at	2	1	0
202094_at	2	1	0
200831_s_at	1	1	0
200884_at	2	1	0
200914_x_at	3	1	1
200915_x_at	3	1	1
201012_at	1	1	0
201053_s_at	1	1	0
201089_at	2	1	0
201100_s_at	1	1	0
201157_s_at	1	1	0
201287_s_at	2	1	0
201332_s_at	1	1	0
201388_at	1	1	0
201407_s_at	2	1	0
201409_s_at	2	1	0
201522_x_at	3	1	1
201544_x_at	2	1	0
201554_x_at	2	1	0
201654_s_at	1	1	0
201695_s_at	2	1	0
201714_at	2	1	0
201825_s_at	1	1	0
201877_s_at	1	1	0
201897_s_at	3	1	1
201901_s_at	2	1	0
201956_s_at	1	1	0
202017_at	1	1	0
202086_at	1	1	0
203031_s_at	1	1	0
203094_at	1	1	0
203102_s_at	2	1	0
203218_at	2	1	0
204223_at	1	1	0
204232_at	1	1	0
204289_at	1	1	0
204297_at	2	1	0
204304_s_at	1	1	0
204415_at	1	1	0
209699_x_at	5	1	1
204440_at	1	1	0
204496_at	3	1	1
204536_s_at	2	1	0
204580_at	1	1	0
204601_at	2	1	0
204634_at	3	1	1
204667_at	2	1	0
204684_at	1	1	0
204858_s_at	1	1	0
204910_s_at	2	1	0
204962_s_at	3	1	1
204972_at	1	1	0
204982_at	1	1	0
205033_s_at	1	1	0
205069_s_at	1	1	0
205185_at	1	1	0
205213_at	1	1	0
205406_s_at	1	1	0
205415_s_at	1	1	0
205436_s_at	2	1	0
204219_s_at	2	1	0
204206_at	3	1	1
204181_s_at	1	1	0
203630_s_at	3	1	1
203275_at	3	1	1
203281_s_at	2	1	0
203308_x_at	1	1	0
203309_s_at	1	1	0
203342_at	1	1	0
203353_s_at	2	1	0
203435_s_at	1	1	0
203460_s_at	2	1	0
203480_s_at	1	1	0
203581_at	2	1	0
203582_s_at	2	1	0
203608_at	1	1	0
203647_s_at	4	1	1
204174_at	1	1	0
203776_at	1	1	0
203781_at	1	1	0
203805_s_at	2	1	0
203830_at	1	1	0
203857_s_at	1	1	0
203927_at	1	1	0
203950_s_at	1	1	0
203984_s_at	1	1	0
204072_s_at	1	1	0
204081_at	1	1	0
204151_x_at	5	1	1
204154_at	1	1	0
209697_at	1	1	0
211057_at	1	1	0
209714_s_at	3	1	1
219105_x_at	4	1	1
218578_at	1	1	0
218638_s_at	1	1	0
218719_s_at	2	1	0
218734_at	2	1	0
218741_at	1	1	0
218769_s_at	1	1	0
218788_s_at	1	1	0
218853_s_at	1	1	0
218888_s_at	2	1	0
218893_at	1	1	0
218912_at	1	1	0
218944_at	1	1	0
219011_at	2	1	0
219033_at	1	1	0
219132_at	1	1	0
218477_at	1	1	0
219165_at	1	1	0
219203_at	1	1	0
219231_at	2	1	0
219249_s_at	1	1	0
219272_at	3	1	1
219284_at	1	1	0
219471_at	1	1	0
219493_at	1	1	0
219500_at	1	1	0
219560_at	1	1	0
219583_s_at	1	1	0
219618_at	1	1	0
219637_at	2	1	0
219646_at	1	1	0
218557_at	1	1	0
218445_at	2	1	0
216895_at	1	1	0
218071_s_at	1	1	0
217145_at	1	1	0
217309_s_at	1	1	0
217340_at	1	1	0
217551_at	2	1	0
217584_at	1	1	0
217682_at	1	1	0
217695_x_at	1	1	0
217727_x_at	2	1	0
217752_s_at	1	1	0
217813_s_at	1	1	0
217845_x_at	1	1	0
217880_at	1	1	0
217896_s_at	1	1	0
218034_at	2	1	0
218109_s_at	2	1	0
218417_s_at	2	1	0
218110_at	1	1	0
218149_s_at	2	1	0
218152_at	1	1	0
218182_s_at	1	1	0
218187_s_at	1	1	0
218207_s_at	1	1	0
218209_s_at	1	1	0
218224_at	2	1	0
218234_at	1	1	0
218247_s_at	1	1	0
218300_at	2	1	0
218326_s_at	1	1	0
218346_s_at	1	1	0
218392_x_at	1	1	0
219710_at	1	1	0
219715_s_at	1	1	0
219802_at	2	1	0
222199_s_at	2	1	0
221566_s_at	3	1	1
221567_at	3	1	1
221636_s_at	1	1	0
221700_s_at	1	1	0
221747_at	1	1	0
221772_s_at	2	1	0
221831_at	1	1	0
221892_at	1	1	0
221921_s_at	1	1	0
221935_s_at	2	1	0
221974_at	3	1	1
222098_s_at	1	1	0
222131_x_at	3	1	1
222151_s_at	1	1	0
222217_s_at	2	1	0
219860_at	1	1	0
222233_s_at	1	1	0
222312_s_at	1	1	0
222369_at	2	1	0
33307_at	2	1	0
336_at	2	1	0
37433_at	3	1	1
41856_at	1	1	0
48106_at	2	1	0
48117_at	1	1	0
48580_at	2	1	0
48659_at	1	1	0
52651_at	1	1	0
54037_at	2	1	0
59625_at	3	1	1
221504_s_at	2	1	0
221486_at	1	1	0
221447_s_at	1	1	0
221436_s_at	3	1	1
219906_at	1	1	0
219924_s_at	1	1	0
219928_s_at	2	1	0
219983_at	2	1	0
219984_s_at	2	1	0
220119_at	1	1	0
220145_at	1	1	0
220176_at	1	1	0
220245_at	1	1	0
220295_x_at	2	1	0
220388_at	1	1	0
220410_s_at	1	1	0
220418_at	1	1	0
220422_at	1	1	0
220465_at	1	1	0
220476_s_at	1	1	0
220532_s_at	1	1	0
220647_s_at	1	1	0
220667_at	1	1	0
220717_at	1	1	0
220778_x_at	1	1	0
220787_at	1	1	0
220812_s_at	1	1	0
220888_s_at	1	1	0
220902_at	1	1	0
221123_x_at	2	1	0
221208_s_at	1	1	0
221255_s_at	1	1	0
221351_at	1	1	0
217015_at	1	1	0
216818_s_at	1	1	0
209726_at	1	1	0
212546_s_at	1	1	0
211762_s_at	1	1	0
211811_s_at	1	1	0
211829_s_at	1	1	0
211856_x_at	1	1	0
211889_x_at	1	1	0
211905_s_at	1	1	0
211960_s_at	2	1	0
212098_at	1	1	0
212325_at	3	1	1
212327_at	3	1	1
212328_at	3	1	1
212360_at	1	1	0
212447_at	1	1	0
212544_at	1	1	0
212593_s_at	4	1	1
211742_s_at	1	1	0
212594_at	4	1	1
212658_at	2	1	0
212665_at	1	1	0
212718_at	3	1	1
212775_at	5	1	1
212877_at	1	1	0
212880_at	3	1	1
212897_at	2	1	0
212906_at	1	1	0
212910_at	1	1	0
212920_at	1	1	0
212959_s_at	1	1	0
213039_at	1	1	0
213045_at	1	1	0
211743_s_at	1	1	0
211730_s_at	1	1	0
216754_at	1	1	0
210956_at	1	1	0
209812_x_at	1	1	0
209817_at	1	1	0
209830_s_at	1	1	0
209842_at	1	1	0
209928_s_at	1	1	0
210072_at	1	1	0
210077_s_at	2	1	0
210202_s_at	1	1	0
210570_x_at	2	1	0
210692_s_at	1	1	0
210756_s_at	1	1	0
210785_s_at	2	1	0
210793_s_at	1	1	0
210821_x_at	3	1	1
211047_x_at	3	1	1
211727_s_at	1	1	0
63009_at	2	1	0
211128_at	1	1	0
211147_s_at	1	1	0
211149_at	2	1	0
211181_x_at	1	1	0
211230_s_at	1	1	0
211276_at	1	1	0
211301_at	1	1	0
211304_x_at	1	1	0
211337_s_at	3	1	1
211610_at	1	1	0
211653_x_at	5	1	1
211657_at	1	1	0
211717_at	1	1	0
213071_at	1	1	0
213138_at	1	1	0
213157_s_at	1	1	0
215712_s_at	1	1	0
214900_at	2	1	0
214904_at	1	1	0
214920_at	1	1	0
214993_at	1	1	0
215000_s_at	1	1	0
215172_at	1	1	0
215178_x_at	1	1	0
215317_at	1	1	0
215326_at	1	1	0
215345_x_at	1	1	0
215376_at	1	1	0
215468_at	1	1	0
215485_s_at	1	1	0
215567_at	1	1	0
215894_at	1	1	0
213204_at	3	1	1
215973_at	1	1	0
216069_at	1	1	0
216112_at	1	1	0
216116_at	1	1	0
216260_at	1	1	0
216268_s_at	1	1	0
216312_at	1	1	0
216385_at	1	1	0
216481_at	1	1	0
216516_at	1	1	0
216551_x_at	1	1	0
216594_x_at	5	1	1
216660_at	1	1	0
216700_at	1	1	0
214886_s_at	1	1	0
214876_s_at	1	1	0
214861_at	1	1	0
214860_at	1	1	0
213225_at	1	1	0
213272_s_at	1	1	0
213329_at	4	1	1
213333_at	1	1	0
213344_s_at	2	1	0
213379_at	2	1	0
213447_at	3	1	1
213484_at	1	1	0
213726_x_at	2	1	0
213878_at	2	1	0
213894_at	1	1	0
213942_at	1	1	0
213954_at	1	1	0
213958_at	1	1	0
213984_at	1	1	0
214056_at	2	1	0
214078_at	1	1	0
214090_at	1	1	0
214131_at	2	1	0
214148_at	1	1	0
214170_x_at	1	1	0
214263_x_at	4	1	1
214318_s_at	1	1	0
214454_at	1	1	0
214510_at	1	1	0
214671_s_at	1	1	0
214677_x_at	1	1	0
214709_s_at	3	1	1
214714_at	2	1	0
1053_at	1	1	0

## Sheet: Cisplatin
	Number of Cliques	Node Max Clique Size	Node Clustering Coeff
203713_s_at	11	143	0.291001
201839_s_at	11	118	0.338164
210715_s_at	11	107	0.322849
213929_at	11	82	0.395412
214734_at	11	71	0.347561
219513_s_at	11	63	0.448864
205190_at	11	46	0.478161
209872_s_at	11	45	0.56
222354_at	10	40	0.557971
206683_at	10	37	0.516923
201079_at	11	35	0.411494
208190_s_at	10	33	0.383598
203453_at	10	32	0.404558
202005_at	10	32	0.409231
209873_s_at	11	32	0.399015
202826_at	10	31	0.525362
213913_s_at	10	21	0.461905
210827_s_at	10	21	0.552632
207949_s_at	10	20	0.578947
211778_s_at	10	19	0.571429
209008_x_at	11	19	0.513834
202597_at	9	15	0.533333
35148_at	10	15	0.590643
204717_s_at	10	15	0.627451
219429_at	10	14	0.675
201428_at	10	14	0.442857
202890_at	4	13	0.294872
219517_at	9	12	0.566667
219976_at	11	11	0.686275
217551_at	8	11	0.533333
201650_at	10	11	0.457516
205885_s_at	6	11	0.371795
200606_at	8	10	0.527473
214058_at	5	10	0.333333
212119_at	7	10	0.512821
204774_at	5	9	0.466667
201596_x_at	11	9	0.8
204927_at	10	9	0.725275
214355_x_at	9	9	0.782051
219279_at	9	8	0.637363
213912_at	6	8	0.527273
219850_s_at	6	7	0.444444
219150_s_at	7	7	0.622222
201040_at	4	6	0.733333
204989_s_at	6	6	0.722222
204751_x_at	8	6	0.681818
220161_s_at	5	6	0.392857
205455_at	8	6	0.672727
202546_at	3	5	0.133333
219681_s_at	11	5	0.747253
210058_at	6	5	0.583333
204990_s_at	8	5	0.822222
202454_s_at	3	4	0.1
212122_at	7	4	0.666667
207540_s_at	3	4	0.2
40359_at	8	4	0.777778
213412_at	8	4	0.733333
213416_at	3	4	0.4
208838_at	4	4	0.333333
212117_at	7	3	0.714286
219127_at	4	3	0.6
219518_s_at	7	3	0.785714
212646_at	4	3	0.5
207453_s_at	3	3	0.5
209163_at	6	3	0.809524
212526_at	6	3	0.666667
203216_s_at	3	3	0.333333
218644_at	2	3	0
204556_s_at	2	2	0
213572_s_at	2	2	0
214154_s_at	7	2	0.952381
214449_s_at	6	2	0.733333
213293_s_at	2	2	0
207178_s_at	2	2	0
40465_at	4	2	0.666667
202609_at	2	2	0
213174_at	3	2	0.666667
213172_at	3	2	0.666667
202671_s_at	3	2	0.333333
213111_at	5	2	0.9
218796_at	2	2	0
209468_at	2	2	0
202766_s_at	5	2	0.6
207483_s_at	3	2	0.666667
218780_at	3	2	0.333333
219388_at	6	2	0.8
219576_at	2	2	0
221505_at	2	2	0
209371_s_at	2	2	0
209269_s_at	4	2	0.5
209164_s_at	6	2	0.933333
211518_s_at	2	2	0
219580_s_at	3	2	0.333333
208862_s_at	3	2	0.333333
201148_s_at	2	2	0
209114_at	4	2	0.666667
201309_x_at	5	2	0.7
201310_s_at	5	2	0.7
206070_s_at	1	1	0
206048_at	1	1	0
209197_at	1	1	0
205930_at	1	1	0
205903_s_at	1	1	0
206058_at	1	1	0
206182_at	1	1	0
206121_at	1	1	0
206163_at	1	1	0
209120_at	2	1	0
206251_s_at	1	1	0
206359_at	1	1	0
206360_s_at	1	1	0
206373_at	1	1	0
206478_at	1	1	0
206482_at	1	1	0
209203_s_at	1	1	0
209615_s_at	1	1	0
205891_at	1	1	0
205648_at	1	1	0
205340_at	1	1	0
205367_at	1	1	0
205435_s_at	1	1	0
205447_s_at	3	1	1
209448_at	2	1	0
205538_at	1	1	0
205588_s_at	1	1	0
205625_s_at	1	1	0
209865_at	2	1	0
209396_s_at	1	1	0
209376_x_at	2	1	0
206486_at	2	1	0
205652_s_at	1	1	0
205672_at	1	1	0
209370_s_at	1	1	0
209367_at	2	1	0
205681_at	1	1	0
205745_x_at	1	1	0
205884_at	3	1	1
209362_at	1	1	0
209326_at	1	1	0
209274_s_at	1	1	0
209679_s_at	1	1	0
209083_at	1	1	0
206636_at	1	1	0
208119_s_at	1	1	0
208407_s_at	3	1	1
207308_at	1	1	0
208336_s_at	1	1	0
208302_at	1	1	0
207316_at	1	1	0
208212_s_at	1	1	0
209739_s_at	1	1	0
208193_at	1	1	0
209803_s_at	1	1	0
208154_at	1	1	0
208044_s_at	1	1	0
207225_at	1	1	0
209847_at	1	1	0
205325_at	1	1	0
207998_s_at	1	1	0
207933_at	1	1	0
207549_x_at	3	1	1
207601_at	1	1	0
207930_at	1	1	0
207603_at	1	1	0
207754_at	1	1	0
207812_s_at	1	1	0
207296_at	1	1	0
207180_s_at	2	1	0
207847_s_at	2	1	0
206770_s_at	2	1	0
209044_x_at	1	1	0
206706_at	1	1	0
206713_at	1	1	0
208979_at	1	1	0
208949_s_at	2	1	0
206721_at	1	1	0
206722_s_at	3	1	1
206728_at	1	1	0
208839_s_at	3	1	1
206732_at	1	1	0
206857_s_at	1	1	0
208520_at	1	1	0
206932_at	1	1	0
208783_s_at	3	1	1
206989_s_at	1	1	0
207028_at	1	1	0
207050_at	1	1	0
207095_at	1	1	0
207099_s_at	1	1	0
207126_x_at	1	1	0
207145_at	2	1	0
208632_at	1	1	0
209475_at	2	1	0
AFFX-HUMGAPDH/M33197_M_at	4	1	1
205256_at	4	1	1
201821_s_at	1	1	0
201940_at	1	1	0
201929_s_at	1	1	0
201906_s_at	3	1	1
201905_s_at	3	1	1
201904_s_at	3	1	1
201826_s_at	1	1	0
201804_x_at	2	1	0
202012_s_at	1	1	0
201800_s_at	1	1	0
201758_at	1	1	0
201754_at	1	1	0
201731_s_at	1	1	0
201717_at	2	1	0
201678_s_at	2	1	0
201969_at	2	1	0
202051_s_at	1	1	0
205185_at	1	1	0
202386_s_at	1	1	0
202700_s_at	1	1	0
202699_s_at	1	1	0
202634_at	1	1	0
202506_at	1	1	0
202429_s_at	1	1	0
202391_at	1	1	0
202295_s_at	1	1	0
202092_s_at	1	1	0
202286_s_at	1	1	0
202167_s_at	1	1	0
202136_at	1	1	0
202119_s_at	2	1	0
202118_s_at	2	1	0
202109_at	1	1	0
201656_at	2	1	0
201644_at	1	1	0
201568_at	1	1	0
200746_s_at	3	1	1
200863_s_at	1	1	0
200796_s_at	1	1	0
200771_at	2	1	0
200770_s_at	2	1	0
200765_x_at	2	1	0
200764_s_at	2	1	0
200744_s_at	3	1	1
201533_at	1	1	0
200737_at	1	1	0
200666_s_at	2	1	0
200664_s_at	2	1	0
200639_s_at	2	1	0
200009_at	1	1	0
1438_at	1	1	0
200864_s_at	1	1	0
200974_at	1	1	0
201036_s_at	3	1	1
201047_x_at	2	1	0
201069_at	4	1	1
201095_at	1	1	0
201127_s_at	1	1	0
201136_at	1	1	0
201183_s_at	2	1	0
201275_at	2	1	0
201296_s_at	2	1	0
201299_s_at	1	1	0
201333_s_at	2	1	0
201334_s_at	2	1	0
201362_at	1	1	0
201408_at	1	1	0
201440_at	4	1	1
202765_s_at	5	1	1
202860_at	1	1	0
202894_at	1	1	0
204446_s_at	1	1	0
204777_s_at	1	1	0
209884_s_at	1	1	0
204684_at	1	1	0
204624_at	1	1	0
204557_s_at	2	1	0
204467_s_at	1	1	0
204435_at	1	1	0
204099_at	1	1	0
204322_at	1	1	0
204321_at	1	1	0
204280_at	1	1	0
204243_at	1	1	0
204237_at	3	1	1
204235_s_at	3	1	1
204786_s_at	1	1	0
204789_at	2	1	0
204854_at	1	1	0
204885_s_at	1	1	0
204893_s_at	1	1	0
204972_at	1	1	0
204975_at	1	1	0
205014_at	1	1	0
205015_s_at	1	1	0
205018_s_at	2	1	0
205051_s_at	1	1	0
205065_at	1	1	0
205073_at	1	1	0
205091_x_at	3	1	1
205158_at	1	1	0
205160_at	1	1	0
205171_at	1	1	0
204193_at	1	1	0
204066_s_at	1	1	0
202926_at	1	1	0
203130_s_at	1	1	0
203365_s_at	1	1	0
203361_s_at	1	1	0
203304_at	1	1	0
203303_at	1	1	0
203190_at	1	1	0
203173_s_at	1	1	0
203069_at	2	1	0
204059_s_at	2	1	0
203034_s_at	1	1	0
203020_at	1	1	0
202995_s_at	1	1	0
202992_at	1	1	0
202936_s_at	2	1	0
202935_s_at	2	1	0
203386_at	1	1	0
203402_at	1	1	0
203408_s_at	1	1	0
203470_s_at	1	1	0
203509_at	1	1	0
203544_s_at	1	1	0
203640_at	2	1	0
203680_at	1	1	0
203730_s_at	2	1	0
203786_s_at	2	1	0
203815_at	1	1	0
203826_s_at	1	1	0
203883_s_at	2	1	0
203884_s_at	2	1	0
203960_s_at	2	1	0
204002_s_at	7	1	1
204042_at	1	1	0
204733_at	1	1	0
210611_s_at	1	1	0
209892_at	3	1	1
218374_s_at	1	1	0
218520_at	1	1	0
218500_at	2	1	0
218471_s_at	1	1	0
218454_at	1	1	0
218432_at	1	1	0
218409_s_at	1	1	0
218338_at	1	1	0
218588_s_at	1	1	0
218332_at	1	1	0
218328_at	1	1	0
218309_at	1	1	0
218301_at	1	1	0
218281_at	1	1	0
218272_at	1	1	0
218577_at	1	1	0
218629_at	1	1	0
218266_s_at	1	1	0
218974_at	1	1	0
219238_at	1	1	0
219220_x_at	1	1	0
219142_at	1	1	0
219104_at	1	1	0
219087_at	1	1	0
219038_at	1	1	0
218935_at	1	1	0
218640_s_at	1	1	0
218873_at	1	1	0
218813_s_at	1	1	0
218776_s_at	1	1	0
218687_s_at	3	1	1
218671_s_at	1	1	0
218645_at	1	1	0
218267_at	1	1	0
218263_s_at	1	1	0
219332_at	1	1	0
217286_s_at	2	1	0
217578_at	1	1	0
217568_at	1	1	0
217545_at	1	1	0
217488_x_at	1	1	0
217344_at	1	1	0
217339_x_at	1	1	0
217253_at	2	1	0
217718_s_at	1	1	0
217227_x_at	1	1	0
217211_at	1	1	0
217147_s_at	1	1	0
217077_s_at	1	1	0
217042_at	1	1	0
217025_s_at	1	1	0
217711_at	1	1	0
217869_at	1	1	0
218229_s_at	2	1	0
218041_x_at	2	1	0
218223_s_at	1	1	0
218217_at	1	1	0
218094_s_at	1	1	0
218079_s_at	1	1	0
218078_s_at	2	1	0
218059_at	2	1	0
218018_at	2	1	0
217894_at	1	1	0
217979_at	1	1	0
217934_x_at	1	1	0
217918_at	2	1	0
217917_s_at	2	1	0
217901_at	2	1	0
217897_at	1	1	0
219309_at	1	1	0
219342_at	1	1	0
209893_s_at	3	1	1
221602_s_at	1	1	0
221764_at	1	1	0
221729_at	3	1	1
221724_s_at	1	1	0
221696_s_at	2	1	0
221642_at	1	1	0
221627_at	1	1	0
221571_at	1	1	0
221805_at	1	1	0
221554_at	1	1	0
221448_s_at	1	1	0
221421_s_at	1	1	0
221350_at	1	1	0
221292_at	1	1	0
221260_s_at	1	1	0
221799_at	1	1	0
221825_at	1	1	0
221215_s_at	1	1	0
222361_at	1	1	0
52837_at	1	1	0
47550_at	2	1	0
40560_at	1	1	0
37079_at	1	1	0
32540_at	1	1	0
222380_s_at	1	1	0
222344_at	5	1	1
221900_at	1	1	0
222228_s_at	1	1	0
222216_s_at	1	1	0
222192_s_at	1	1	0
221994_at	1	1	0
221953_s_at	1	1	0
221905_at	1	1	0
221218_s_at	1	1	0
221082_s_at	2	1	0
219368_at	1	1	0
219620_x_at	2	1	0
219880_at	1	1	0
219787_s_at	2	1	0
219756_s_at	3	1	1
219737_s_at	1	1	0
219670_at	1	1	0
219622_at	2	1	0
219537_x_at	1	1	0
220030_at	2	1	0
219487_at	1	1	0
219485_s_at	1	1	0
219470_x_at	1	1	0
219430_at	1	1	0
219394_at	1	1	0
219370_at	2	1	0
220010_at	1	1	0
220081_x_at	1	1	0
221041_s_at	1	1	0
220725_x_at	1	1	0
220966_x_at	1	1	0
220949_s_at	1	1	0
220924_s_at	2	1	0
220901_at	1	1	0
220822_at	1	1	0
220732_at	1	1	0
220690_s_at	1	1	0
220095_at	1	1	0
220640_at	1	1	0
220364_at	1	1	0
220273_at	1	1	0
220232_at	1	1	0
220136_s_at	1	1	0
220100_at	1	1	0
216959_x_at	1	1	0
216732_at	2	1	0
216676_x_at	1	1	0
211813_x_at	1	1	0
212101_at	3	1	1
211907_s_at	1	1	0
211885_x_at	1	1	0
211869_at	1	1	0
211831_s_at	1	1	0
211829_s_at	1	1	0
211679_x_at	1	1	0
212268_at	2	1	0
211657_at	1	1	0
211632_at	1	1	0
211574_s_at	3	1	1
211567_at	1	1	0
211450_s_at	1	1	0
211405_x_at	2	1	0
212160_at	1	1	0
212336_at	2	1	0
211343_s_at	1	1	0
212553_at	2	1	0
212797_at	2	1	0
212784_at	1	1	0
212736_at	1	1	0
212660_at	1	1	0
212585_at	1	1	0
212581_x_at	4	1	1
212539_at	1	1	0
212338_at	2	1	0
212538_at	1	1	0
212531_at	5	1	1
212436_at	2	1	0
212400_at	1	1	0
212387_at	1	1	0
212375_at	1	1	0
211375_s_at	1	1	0
211333_s_at	1	1	0
216667_at	1	1	0
210298_x_at	2	1	0
210458_s_at	1	1	0
210455_at	1	1	0
210406_s_at	2	1	0
210372_s_at	2	1	0
210359_at	1	1	0
210309_at	1	1	0
210266_s_at	2	1	0
210544_s_at	1	1	0
210252_s_at	1	1	0
210213_s_at	1	1	0
210190_at	1	1	0
210064_s_at	1	1	0
210047_at	1	1	0
209966_x_at	1	1	0
210480_s_at	2	1	0
210552_s_at	1	1	0
211297_s_at	1	1	0
210720_s_at	1	1	0
211240_x_at	3	1	1
211235_s_at	1	1	0
211106_at	1	1	0
211044_at	1	1	0
210957_s_at	1	1	0
210814_at	1	1	0
210683_at	1	1	0
210561_s_at	2	1	0
210657_s_at	1	1	0
210652_s_at	2	1	0
AFFX-HUMGAPDH/M33197_5_at	4	1	1
210599_at	1	1	0
210586_x_at	1	1	0
210568_s_at	3	1	1
212807_s_at	2	1	0
212815_at	1	1	0
212876_at	1	1	0
215606_s_at	1	1	0
215913_s_at	3	1	1
215788_at	1	1	0
215718_s_at	1	1	0
215691_x_at	2	1	0
215626_at	1	1	0
215607_x_at	1	1	0
215523_at	1	1	0
215992_s_at	1	1	0
215491_at	2	1	0
215284_at	2	1	0
215177_s_at	2	1	0
215073_s_at	2	1	0
215066_at	1	1	0
214934_at	2	1	0
215968_at	1	1	0
216012_at	1	1	0
212906_at	1	1	0
216475_at	1	1	0
216650_at	1	1	0
216587_s_at	1	1	0
216585_at	1	1	0
216547_at	1	1	0
216502_at	2	1	0
216482_x_at	1	1	0
216467_s_at	1	1	0
216047_x_at	1	1	0
216380_x_at	1	1	0
216276_s_at	1	1	0
216223_at	1	1	0
216194_s_at	2	1	0
216096_s_at	1	1	0
216049_at	1	1	0
214931_s_at	2	1	0
214812_s_at	1	1	0
214401_at	1	1	0
213242_x_at	1	1	0
213499_at	1	1	0
213453_x_at	4	1	1
213413_at	1	1	0
213279_at	1	1	0
213278_at	2	1	0
213262_at	2	1	0
213216_at	1	1	0
214392_at	1	1	0
213154_s_at	1	1	0
213148_at	1	1	0
213125_at	1	1	0
212954_at	1	1	0
212943_at	1	1	0
212917_x_at	3	1	1
213595_s_at	1	1	0
213613_s_at	1	1	0
213648_at	1	1	0
213649_at	1	1	0
213693_s_at	2	1	0
213724_s_at	1	1	0
213850_s_at	2	1	0
213864_s_at	1	1	0
213916_at	1	1	0
213940_s_at	1	1	0
214010_s_at	2	1	0
214115_at	1	1	0
214120_at	1	1	0
214181_x_at	1	1	0
214198_s_at	1	1	0
214228_x_at	1	1	0
214390_s_at	2	1	0
1007_s_at	2	1	0

## Sheet: Doxorubicin
	Number of Cliques	Node Max Clique Size	Node Clustering Coeff
204207_s_at	4	4	0.285714
200639_s_at	5	3	0.466667
209862_s_at	3	3	0.5
208778_s_at	4	3	0.4
218314_s_at	3	3	0.333333
220161_s_at	4	3	0.4
204208_at	4	3	0.466667
201406_at	4	3	0.4
203493_s_at	3	2	0.666667
209312_x_at	2	2	0
204236_at	2	2	0
213347_x_at	4	2	0.5
208117_s_at	4	2	0.666667
218119_at	3	2	0.333333
202634_at	3	2	0.333333
209260_at	4	2	0.5
206854_s_at	4	2	0.666667
209620_s_at	2	2	0
211537_x_at	4	2	0.666667
209628_at	2	2	0
208960_s_at	2	2	0
216836_s_at	3	2	0.333333
206173_x_at	4	2	0.4
200062_s_at	5	2	0.7
212925_at	4	2	0.666667
202289_s_at	3	2	0.333333
214355_x_at	2	2	0
201334_s_at	2	2	0
205521_at	2	2	0
36030_at	3	2	0.333333
206751_s_at	1	1	0
206734_at	1	1	0
206696_at	1	1	0
206557_at	1	1	0
206531_at	1	1	0
206721_at	1	1	0
206723_s_at	1	1	0
206729_at	1	1	0
91617_at	3	1	1
206770_s_at	1	1	0
207054_at	1	1	0
207202_s_at	1	1	0
207180_s_at	2	1	0
207156_at	1	1	0
207129_at	1	1	0
207121_s_at	1	1	0
207107_at	1	1	0
207101_at	1	1	0
207037_at	1	1	0
206492_at	1	1	0
207026_s_at	1	1	0
206974_at	1	1	0
206960_at	1	1	0
206902_s_at	2	1	0
206884_s_at	1	1	0
206853_s_at	3	1	1
206791_s_at	1	1	0
206512_at	1	1	0
206110_at	2	1	0
206488_s_at	1	1	0
205781_at	1	1	0
205746_s_at	2	1	0
205695_at	1	1	0
205680_at	1	1	0
205656_at	1	1	0
205616_at	1	1	0
205610_at	1	1	0
205518_s_at	1	1	0
205474_at	2	1	0
205472_s_at	1	1	0
205441_at	1	1	0
205376_at	1	1	0
205302_at	1	1	0
205267_at	1	1	0
205206_at	1	1	0
205193_at	2	1	0
205750_at	1	1	0
205789_at	1	1	0
206429_at	1	1	0
205874_at	1	1	0
206369_s_at	1	1	0
206365_at	1	1	0
206359_at	1	1	0
206283_s_at	1	1	0
206174_s_at	2	1	0
207314_x_at	1	1	0
206106_at	1	1	0
206080_at	1	1	0
206055_s_at	3	1	1
205973_at	1	1	0
205928_at	1	1	0
205912_at	1	1	0
205911_at	1	1	0
205885_s_at	3	1	1
205884_at	3	1	1
207265_s_at	2	1	0
207555_s_at	1	1	0
207315_at	1	1	0
209246_at	1	1	0
209448_at	2	1	0
209432_s_at	1	1	0
209396_s_at	1	1	0
209360_s_at	1	1	0
209313_at	2	1	0
209266_s_at	1	1	0
209261_s_at	1	1	0
209164_s_at	2	1	0
207374_at	1	1	0
209121_x_at	4	1	1
209120_at	4	1	1
209114_at	1	1	0
208974_x_at	2	1	0
208961_s_at	2	1	0
208949_s_at	1	1	0
208831_x_at	2	1	0
209468_at	1	1	0
209563_x_at	2	1	0
209629_s_at	2	1	0
209637_s_at	1	1	0
210186_s_at	3	1	1
210185_at	1	1	0
210130_s_at	1	1	0
210075_at	1	1	0
210074_at	1	1	0
210022_at	1	1	0
209992_at	1	1	0
209989_at	2	1	0
209982_s_at	1	1	0
209881_s_at	1	1	0
209833_at	1	1	0
209823_x_at	1	1	0
209791_at	1	1	0
209730_at	1	1	0
209721_s_at	3	1	1
208783_s_at	2	1	0
208752_x_at	4	1	1
208707_at	1	1	0
207800_at	1	1	0
207767_s_at	1	1	0
207760_s_at	1	1	0
207741_x_at	1	1	0
207663_x_at	1	1	0
207638_at	1	1	0
207624_s_at	1	1	0
207556_s_at	2	1	0
205093_at	1	1	0
207500_at	1	1	0
207491_at	1	1	0
207479_at	1	1	0
207432_at	1	1	0
207381_at	1	1	0
207380_x_at	1	1	0
207377_at	1	1	0
207782_s_at	2	1	0
207818_s_at	1	1	0
208698_s_at	2	1	0
207859_s_at	1	1	0
208616_s_at	1	1	0
208558_at	1	1	0
208509_s_at	1	1	0
208497_x_at	1	1	0
208463_at	1	1	0
208445_s_at	1	1	0
208429_x_at	1	1	0
208422_at	1	1	0
208420_x_at	2	1	0
208406_s_at	1	1	0
208364_at	1	1	0
208306_x_at	2	1	0
208027_s_at	1	1	0
207946_at	1	1	0
207906_at	1	1	0
205189_s_at	1	1	0
204765_at	2	1	0
205073_at	1	1	0
202101_s_at	2	1	0
202286_s_at	1	1	0
202266_at	1	1	0
202188_at	1	1	0
202179_at	1	1	0
202167_s_at	1	1	0
202130_at	1	1	0
202105_at	1	1	0
202100_at	2	1	0
202308_at	1	1	0
202081_at	1	1	0
202078_at	3	1	1
202076_at	1	1	0
202031_s_at	1	1	0
202013_s_at	1	1	0
202008_s_at	1	1	0
201820_at	1	1	0
202295_s_at	1	1	0
202406_s_at	3	1	1
201741_x_at	2	1	0
202768_at	1	1	0
202874_s_at	3	1	1
202872_at	3	1	1
202852_s_at	1	1	0
202850_at	1	1	0
202832_at	1	1	0
202820_at	1	1	0
202803_s_at	1	1	0
202744_at	1	1	0
202504_at	1	1	0
202700_s_at	1	1	0
202699_s_at	1	1	0
202689_at	2	1	0
202671_s_at	2	1	0
202593_s_at	1	1	0
202550_s_at	1	1	0
202534_x_at	1	1	0
201767_s_at	3	1	1
201690_s_at	2	1	0
205001_s_at	1	1	0
200687_s_at	1	1	0
200933_x_at	4	1	1
200888_s_at	1	1	0
200881_s_at	1	1	0
200872_at	1	1	0
200856_x_at	1	1	0
200712_s_at	1	1	0
200709_at	3	1	1
200678_x_at	4	1	1
201047_x_at	3	1	1
200653_s_at	2	1	0
200641_s_at	5	1	1
200640_at	5	1	1
200638_s_at	5	1	1
200606_at	2	1	0
200092_s_at	1	1	0
200085_s_at	1	1	0
201005_at	1	1	0
201048_x_at	3	1	1
201689_s_at	2	1	0
201275_at	1	1	0
201632_at	1	1	0
201480_s_at	1	1	0
201469_s_at	2	1	0
201335_s_at	2	1	0
201333_s_at	2	1	0
201325_s_at	1	1	0
201296_s_at	1	1	0
201253_s_at	1	1	0
201120_s_at	2	1	0
201230_s_at	1	1	0
201229_s_at	2	1	0
201221_s_at	1	1	0
201212_at	1	1	0
201184_s_at	2	1	0
201182_s_at	2	1	0
201121_s_at	2	1	0
203013_at	1	1	0
203022_at	1	1	0
203043_at	1	1	0
204037_at	3	1	1
204237_at	2	1	0
204235_s_at	2	1	0
204233_s_at	1	1	0
204172_at	1	1	0
204098_at	4	1	1
204097_s_at	4	1	1
204038_s_at	3	1	1
204036_at	3	1	1
204342_at	4	1	1
204017_at	2	1	0
204015_s_at	2	1	0
204014_at	2	1	0
203962_s_at	2	1	0
203961_at	2	1	0
203959_s_at	1	1	0
203956_at	1	1	0
204262_s_at	1	1	0
204406_at	1	1	0
203072_at	1	1	0
204674_at	1	1	0
204952_at	1	1	0
204922_at	1	1	0
204862_s_at	1	1	0
204766_s_at	1	1	0
210406_s_at	3	1	1
204731_at	1	1	0
204687_at	1	1	0
204635_at	1	1	0
204464_s_at	1	1	0
204545_at	1	1	0
204543_at	1	1	0
204528_s_at	4	1	1
204523_at	2	1	0
204519_s_at	1	1	0
204513_s_at	1	1	0
204509_at	1	1	0
203938_s_at	1	1	0
203929_s_at	1	1	0
203892_at	1	1	0
203189_s_at	1	1	0
203268_s_at	3	1	1
203267_s_at	3	1	1
203260_at	2	1	0
203259_s_at	2	1	0
203253_s_at	1	1	0
203216_s_at	3	1	1
203215_s_at	3	1	1
203181_x_at	1	1	0
203858_s_at	1	1	0
203175_at	2	1	0
203162_s_at	1	1	0
203151_at	1	1	0
203145_at	2	1	0
203143_s_at	1	1	0
203108_at	2	1	0
203090_at	1	1	0
203310_at	1	1	0
203328_x_at	2	1	0
203329_at	1	1	0
203332_s_at	1	1	0
203818_s_at	1	1	0
203726_s_at	2	1	0
203698_s_at	1	1	0
203697_at	1	1	0
203544_s_at	1	1	0
203532_x_at	3	1	1
203529_at	2	1	0
203494_s_at	3	1	1
203470_s_at	1	1	0
203460_s_at	2	1	0
203428_s_at	1	1	0
203419_at	1	1	0
203407_at	4	1	1
203391_at	1	1	0
203343_at	1	1	0
210289_at	1	1	0
210711_at	1	1	0
210413_x_at	1	1	0
219919_s_at	1	1	0
219389_at	1	1	0
219238_at	1	1	0
219219_at	1	1	0
219200_at	1	1	0
219125_s_at	1	1	0
219120_at	1	1	0
219092_s_at	1	1	0
219089_s_at	1	1	0
219015_s_at	1	1	0
219005_at	1	1	0
218991_at	2	1	0
218970_s_at	2	1	0
218949_s_at	2	1	0
218913_s_at	1	1	0
218904_s_at	1	1	0
218894_s_at	1	1	0
218856_at	2	1	0
219413_at	1	1	0
219445_at	1	1	0
219448_at	1	1	0
219657_s_at	1	1	0
219793_at	2	1	0
219777_at	1	1	0
219772_s_at	1	1	0
219768_at	1	1	0
219744_at	1	1	0
219737_s_at	1	1	0
219676_at	1	1	0
219640_at	1	1	0
219475_at	1	1	0
219610_at	1	1	0
219598_s_at	1	1	0
219591_at	1	1	0
219562_at	2	1	0
219549_s_at	1	1	0
219527_at	2	1	0
219508_at	1	1	0
218794_s_at	1	1	0
218789_s_at	1	1	0
218787_x_at	2	1	0
217667_at	1	1	0
217992_s_at	1	1	0
217937_s_at	1	1	0
217907_at	3	1	1
217871_s_at	1	1	0
217806_s_at	1	1	0
217754_at	1	1	0
217708_x_at	1	1	0
217602_at	1	1	0
218059_at	2	1	0
217587_at	1	1	0
217570_x_at	1	1	0
217555_at	1	1	0
217519_at	1	1	0
217468_at	1	1	0
217464_at	1	1	0
217433_at	1	1	0
218018_at	2	1	0
218118_s_at	3	1	1
218780_at	1	1	0
218414_s_at	1	1	0
218720_x_at	1	1	0
218650_at	3	1	1
218640_s_at	1	1	0
218596_at	1	1	0
218503_at	1	1	0
218496_at	2	1	0
218471_s_at	1	1	0
218297_at	1	1	0
218141_at	1	1	0
218244_at	1	1	0
218242_s_at	1	1	0
218211_s_at	1	1	0
218197_s_at	1	1	0
218166_s_at	1	1	0
218163_at	1	1	0
218160_at	1	1	0
219858_s_at	1	1	0
220009_at	1	1	0
217403_s_at	1	1	0
220010_at	1	1	0
222279_at	1	1	0
222266_at	2	1	0
222201_s_at	2	1	0
222138_s_at	1	1	0
222112_at	1	1	0
222081_at	1	1	0
222066_at	1	1	0
222042_x_at	1	1	0
222025_s_at	1	1	0
221994_at	1	1	0
221867_at	1	1	0
221841_s_at	2	1	0
221808_at	1	1	0
221702_s_at	1	1	0
221636_s_at	2	1	0
221633_at	1	1	0
221630_s_at	1	1	0
222288_at	1	1	0
222312_s_at	1	1	0
222379_at	1	1	0
52078_at	1	1	0
65493_at	2	1	0
65086_at	1	1	0
64474_g_at	3	1	1
64438_at	1	1	0
64064_at	1	1	0
59625_at	3	1	1
55662_at	1	1	0
50965_at	2	1	0
31826_at	2	1	0
47083_at	1	1	0
44563_at	3	1	1
41160_at	1	1	0
36888_at	1	1	0
36711_at	2	1	0
33768_at	1	1	0
32042_at	1	1	0
221622_s_at	2	1	0
221600_s_at	1	1	0
221567_at	3	1	1
220284_at	1	1	0
220528_at	1	1	0
220509_at	1	1	0
220494_s_at	1	1	0
220483_s_at	1	1	0
220480_at	1	1	0
220397_at	1	1	0
220391_at	1	1	0
220278_at	1	1	0
220611_at	1	1	0
220266_s_at	2	1	0
220258_s_at	3	1	1
220212_s_at	1	1	0
220115_s_at	1	1	0
220093_at	2	1	0
220092_s_at	2	1	0
220018_at	1	1	0
220597_s_at	1	1	0
220620_at	1	1	0
221566_s_at	3	1	1
221058_s_at	1	1	0
221522_at	1	1	0
221480_at	2	1	0
221426_s_at	1	1	0
221287_at	1	1	0
221227_x_at	1	1	0
221215_s_at	1	1	0
221085_at	1	1	0
221041_s_at	1	1	0
220718_at	1	1	0
221024_s_at	1	1	0
220985_s_at	1	1	0
220976_s_at	1	1	0
220945_x_at	1	1	0
220856_x_at	1	1	0
220799_at	1	1	0
220783_at	1	1	0
217423_at	1	1	0
217379_at	1	1	0
210445_at	1	1	0
214074_s_at	1	1	0
213053_at	2	1	0
212967_x_at	4	1	1
212954_at	1	1	0
212927_at	1	1	0
212881_at	1	1	0
212868_x_at	1	1	0
212815_at	1	1	0
212792_at	1	1	0
212788_x_at	2	1	0
212784_at	1	1	0
212726_at	1	1	0
212699_at	1	1	0
212663_at	2	1	0
212557_at	1	1	0
212538_at	1	1	0
212535_at	1	1	0
212531_at	1	1	0
213186_at	1	1	0
213187_x_at	2	1	0
213219_at	1	1	0
213864_s_at	4	1	1
214033_at	1	1	0
213952_s_at	1	1	0
213951_s_at	1	1	0
213898_at	1	1	0
213885_at	1	1	0
213872_at	1	1	0
213869_x_at	1	1	0
213815_x_at	1	1	0
213279_at	1	1	0
213643_s_at	1	1	0
213570_at	1	1	0
213532_at	2	1	0
213507_s_at	2	1	0
213433_at	1	1	0
213416_at	3	1	1
213309_at	2	1	0
212506_at	3	1	1
212491_s_at	2	1	0
212490_at	2	1	0
211049_at	1	1	0
211320_s_at	1	1	0
211284_s_at	4	1	1
211230_s_at	1	1	0
211184_s_at	1	1	0
211162_x_at	1	1	0
211121_s_at	2	1	0
211110_s_at	1	1	0
211018_at	1	1	0
211375_s_at	1	1	0
210930_s_at	2	1	0
210915_x_at	1	1	0
210786_s_at	2	1	0
210770_s_at	1	1	0
78495_at	1	1	0
210631_at	1	1	0
210474_s_at	1	1	0
211370_s_at	1	1	0
211424_x_at	1	1	0
212448_at	2	1	0
212124_at	1	1	0
212445_s_at	2	1	0
212444_at	2	1	0
212406_s_at	1	1	0
212360_at	1	1	0
212290_at	1	1	0
212269_s_at	1	1	0
212194_s_at	1	1	0
212121_at	1	1	0
211621_at	1	1	0
212087_s_at	1	1	0
211991_s_at	1	1	0
211960_s_at	1	1	0
211825_s_at	2	1	0
211816_x_at	1	1	0
211692_s_at	1	1	0
211663_x_at	1	1	0
214062_x_at	1	1	0
214093_s_at	1	1	0
217364_x_at	1	1	0
214119_s_at	3	1	1
216500_at	1	1	0
216437_at	1	1	0
216431_at	1	1	0
216395_at	1	1	0
216342_x_at	4	1	1
216296_at	1	1	0
216273_at	1	1	0
216242_x_at	1	1	0
216218_s_at	2	1	0
216178_x_at	1	1	0
216128_at	1	1	0
216121_at	1	1	0
216041_x_at	4	1	1
215922_at	1	1	0
215832_x_at	3	1	1
215799_at	1	1	0
215779_s_at	1	1	0
216517_at	1	1	0
216518_at	1	1	0
216584_at	1	1	0
217108_at	1	1	0
217342_x_at	1	1	0
217341_at	1	1	0
217336_at	1	1	0
217320_at	1	1	0
217256_x_at	3	1	1
217189_s_at	1	1	0
217160_at	1	1	0
217107_at	1	1	0
216748_at	1	1	0
217105_at	1	1	0
217082_at	1	1	0
217030_at	1	1	0
217019_at	4	1	1
216957_at	1	1	0
216895_at	1	1	0
216835_s_at	2	1	0
215758_x_at	1	1	0
215722_s_at	3	1	1
215648_at	1	1	0
214374_s_at	1	1	0
214691_x_at	1	1	0
214619_at	1	1	0
214589_at	1	1	0
214581_x_at	2	1	0
214462_at	1	1	0
214421_x_at	1	1	0
214411_x_at	1	1	0
214345_at	1	1	0
214853_s_at	2	1	0
214340_at	1	1	0
214325_at	1	1	0
214290_s_at	2	1	0
214283_at	2	1	0
214173_x_at	2	1	0
214171_s_at	1	1	0
214142_at	1	1	0
214812_s_at	1	1	0
214892_x_at	1	1	0
215605_at	1	1	0
215244_at	1	1	0
215560_x_at	1	1	0
215556_at	1	1	0
215478_at	1	1	0
215419_at	1	1	0
215392_at	1	1	0
215360_at	1	1	0
215359_x_at	1	1	0
215236_s_at	3	1	1
214965_at	1	1	0
215207_x_at	4	1	1
215180_at	1	1	0
215111_s_at	1	1	0
215073_s_at	4	1	1
215011_at	2	1	0
214978_s_at	1	1	0
214970_s_at	1	1	0
117_at	1	1	0

## Sheet: Erlotinib
	Number of Cliques	Node Max Clique Size	Node Clustering Coeff
209834_at	7	23	0.25
217783_s_at	6	19	0.17029
200636_s_at	7	18	0.237154
209632_at	6	17	0.304094
219201_s_at	7	16	0.27619
203324_s_at	7	16	0.339181
202555_s_at	5	15	0.216374
214661_s_at	4	14	0.12381
208984_x_at	6	14	0.352941
205006_s_at	7	13	0.375
202074_s_at	5	13	0.202614
202377_at	6	13	0.25
218105_s_at	5	12	0.2
205005_s_at	7	12	0.383333
212589_at	7	12	0.408333
215089_s_at	6	12	0.4
208683_at	7	12	0.301471
203323_at	7	11	0.391667
213358_at	7	11	0.457143
212590_at	7	10	0.395604
209633_at	6	10	0.384615
205733_at	5	9	0.227273
200637_s_at	7	9	0.428571
217221_x_at	6	9	0.409524
218381_s_at	5	9	0.242424
212691_at	6	8	0.393939
208456_s_at	7	8	0.450549
203092_at	5	8	0.363636
210220_at	5	8	0.152381
212789_at	6	8	0.230769
212097_at	7	8	0.333333
216602_s_at	5	8	0.25641
204688_at	5	8	0.24359
211986_at	7	8	0.285714
212647_at	4	7	0.218182
200635_s_at	7	7	0.560606
64408_s_at	5	7	0.333333
212698_s_at	4	7	0.212121
203002_at	7	7	0.423077
204133_at	5	6	0.416667
204559_s_at	6	6	0.555556
212604_at	3	6	0.238095
220588_at	3	6	0.047619
221843_s_at	4	6	0.285714
211965_at	4	6	0.214286
202159_at	5	6	0.361111
202134_s_at	4	6	0.178571
202073_at	5	6	0.217949
32099_at	6	6	0.4
210830_s_at	4	6	0.357143
201876_at	4	6	0.357143
212992_at	4	5	0.333333
218115_at	5	5	0.214286
215373_x_at	5	5	0.619048
214715_x_at	5	5	0.642857
201479_at	5	5	0.333333
204627_s_at	4	5	0.214286
215588_x_at	5	5	0.642857
222173_s_at	4	5	0.142857
211962_s_at	4	5	0.285714
218499_at	4	5	0.285714
203370_s_at	4	5	0.25
217679_x_at	5	5	0.388889
219822_at	2	4	0
210811_s_at	5	4	0.571429
205134_s_at	4	4	0.466667
209772_s_at	3	4	0.2
211668_s_at	7	4	0.583333
209209_s_at	3	4	0.2
221507_at	3	4	0.1
209298_s_at	4	4	0.333333
204682_at	4	4	0.533333
213230_at	3	4	0.2
200618_at	7	4	0.5
65438_at	4	4	0.533333
200771_at	5	4	0.333333
216264_s_at	3	4	0.4
201674_s_at	4	4	0.4
216977_x_at	3	4	0.3
202011_at	2	4	0
213634_s_at	2	4	0
202070_s_at	4	4	0.47619
213062_at	5	4	0.428571
213061_s_at	5	4	0.428571
213008_at	4	4	0.4
204327_s_at	3	4	0.4
211382_s_at	4	3	0.5
212303_x_at	3	3	0.5
210138_at	5	3	0.466667
213720_s_at	5	3	0.533333
213726_x_at	3	3	0.333333
214168_s_at	4	3	0.5
214720_x_at	4	3	0.6
209458_x_at	5	3	0.533333
90610_at	5	3	0.333333
215722_s_at	3	3	0.333333
204127_at	3	3	0.2
206011_at	4	3	0.4
221575_at	2	3	0
204115_at	4	3	0.3
220987_s_at	2	3	0
221731_x_at	5	3	0.666667
202289_s_at	4	3	0.5
202052_s_at	5	3	0.466667
204619_s_at	5	3	0.666667
205112_at	2	3	0
205351_at	6	3	0.809524
205443_at	6	3	0.464286
201960_s_at	4	3	0.6
201959_s_at	4	3	0.6
205577_at	3	3	0.166667
201715_s_at	4	3	0.466667
201931_at	4	3	0.3
203335_at	3	3	0.2
206056_x_at	5	3	0.6
208961_s_at	5	3	0.666667
201498_at	3	3	0.166667
208960_s_at	5	3	0.533333
201037_at	6	3	0.52381
207133_x_at	5	3	0.6
202027_at	3	2	0.333333
202675_at	2	2	0
213007_at	4	2	0.833333
215553_x_at	5	2	0.6
215489_x_at	3	2	0.333333
202154_x_at	3	2	0.333333
214047_s_at	3	2	0.333333
201584_s_at	5	2	0.7
201997_s_at	2	2	0
201046_s_at	2	2	0
213476_x_at	2	2	0
201207_at	2	2	0
201305_x_at	3	2	0.333333
201373_at	3	2	0.666667
213644_at	2	2	0
203093_s_at	5	2	0.571429
201039_s_at	3	2	0.333333
209297_at	4	2	0.666667
203375_s_at	4	2	0.833333
211571_s_at	5	2	0.9
210014_x_at	4	2	0.666667
210094_s_at	5	2	0.8
207730_x_at	5	2	0.9
210321_at	3	2	0.333333
210418_s_at	4	2	0.666667
210574_s_at	2	2	0
210605_s_at	2	2	0
210649_s_at	2	2	0
206343_s_at	2	2	0
210973_s_at	2	2	0
205925_s_at	4	2	0.5
205512_s_at	4	2	0.5
203586_s_at	3	2	0.333333
211699_x_at	5	2	0.6
211745_x_at	5	2	0.8
211791_s_at	2	2	0
205178_s_at	2	2	0
205088_at	3	2	0.333333
204344_s_at	3	2	0.666667
212420_at	3	2	0.333333
212453_at	3	2	0.333333
212520_s_at	5	2	0.7
208977_x_at	3	2	0.666667
204098_at	2	2	0
207071_s_at	4	2	0.5
211367_s_at	4	2	0.666667
200028_s_at	4	2	0.5
220199_s_at	3	2	0.333333
34187_at	6	2	0.8
221758_at	4	2	0.5
221277_s_at	3	2	0.333333
218627_at	2	2	0
217755_at	3	2	0.333333
31807_at	3	2	0.333333
218767_at	2	2	0
35776_at	4	2	0.666667
222017_x_at	3	2	0.333333
219061_s_at	2	2	0
221812_at	2	2	0
217414_x_at	5	2	0.8
221706_s_at	2	2	0
217113_at	3	2	0.333333
219522_at	3	2	0.333333
219002_at	4	2	0.5
218024_at	3	2	0.333333
47773_at	2	2	0
219489_s_at	2	2	0
63009_at	2	2	0
204647_at	3	1	1
220112_at	1	1	0
204428_s_at	1	1	0
220185_at	1	1	0
205147_x_at	1	1	0
204417_at	1	1	0
205169_at	1	1	0
205176_s_at	1	1	0
205213_at	1	1	0
220306_at	1	1	0
204394_at	1	1	0
220665_at	1	1	0
205228_at	6	1	1
205277_at	2	1	0
220023_at	1	1	0
204329_s_at	3	1	1
220938_s_at	1	1	0
205097_at	1	1	0
220469_at	1	1	0
220324_at	1	1	0
220474_at	1	1	0
220472_at	1	1	0
204718_at	1	1	0
204780_s_at	4	1	1
204781_s_at	4	1	1
220580_at	2	1	0
204796_at	1	1	0
204620_s_at	5	1	1
204831_at	3	1	1
204836_at	1	1	0
220615_s_at	1	1	0
204875_s_at	1	1	0
204923_at	1	1	0
204598_at	1	1	0
204939_s_at	1	1	0
220649_at	1	1	0
204437_s_at	1	1	0
204969_s_at	2	1	0
204869_at	1	1	0
219928_s_at	2	1	0
205438_at	2	1	0
206809_s_at	2	1	0
207036_x_at	1	1	0
207068_at	1	1	0
207114_at	1	1	0
219506_at	2	1	0
207194_s_at	1	1	0
207202_s_at	1	1	0
207211_at	1	1	0
207287_at	1	1	0
207330_at	1	1	0
207334_s_at	1	1	0
207511_s_at	1	1	0
207549_x_at	3	1	1
207734_at	1	1	0
207738_s_at	2	1	0
207746_at	1	1	0
207830_s_at	2	1	0
207965_at	1	1	0
208029_s_at	3	1	1
208049_s_at	1	1	0
208077_at	1	1	0
208124_s_at	2	1	0
206824_at	4	1	1
206688_s_at	1	1	0
219944_at	1	1	0
206665_s_at	1	1	0
205471_s_at	1	1	0
205488_at	1	1	0
204315_s_at	3	1	1
219875_s_at	1	1	0
205671_s_at	1	1	0
219714_s_at	1	1	0
205924_at	2	1	0
219701_at	1	1	0
205944_s_at	1	1	0
205957_at	1	1	0
219687_at	1	1	0
206037_at	1	1	0
206055_s_at	3	1	1
219682_s_at	1	1	0
206091_at	1	1	0
206142_at	1	1	0
206160_at	1	1	0
206169_x_at	5	1	1
206293_at	1	1	0
219582_at	2	1	0
206344_at	1	1	0
204318_s_at	3	1	1
221040_at	1	1	0
204289_at	1	1	0
204276_at	2	1	0
32042_at	1	1	0
32029_at	1	1	0
201716_at	1	1	0
201756_at	2	1	0
201844_s_at	1	1	0
201853_s_at	1	1	0
31874_at	1	1	0
266_s_at	3	1	1
222316_at	1	1	0
222263_at	1	1	0
222137_at	1	1	0
202025_x_at	3	1	1
222122_s_at	1	1	0
222055_at	1	1	0
202055_at	1	1	0
222052_at	2	1	0
222014_x_at	1	1	0
221860_at	1	1	0
202140_s_at	2	1	0
202146_at	1	1	0
221845_s_at	1	1	0
201611_s_at	1	1	0
201597_at	1	1	0
201557_at	1	1	0
45714_at	2	1	0
200054_at	1	1	0
200602_at	2	1	0
200615_s_at	1	1	0
71933_at	1	1	0
58916_at	1	1	0
52078_at	2	1	0
200886_s_at	1	1	0
200918_s_at	1	1	0
47083_at	2	1	0
40612_at	1	1	0
201538_s_at	2	1	0
40524_at	2	1	0
201272_at	1	1	0
40273_at	2	1	0
38447_at	1	1	0
201403_s_at	2	1	0
34726_at	1	1	0
201509_at	4	1	1
201519_at	2	1	0
201537_s_at	2	1	0
202192_s_at	1	1	0
202284_s_at	1	1	0
221804_s_at	1	1	0
203903_s_at	1	1	0
203585_at	1	1	0
221204_s_at	1	1	0
203668_at	2	1	0
203739_at	1	1	0
203756_at	1	1	0
203808_at	3	1	1
203817_at	1	1	0
203848_at	1	1	0
203870_at	1	1	0
203948_s_at	1	1	0
221235_s_at	2	1	0
204018_x_at	5	1	1
204038_s_at	1	1	0
204086_at	1	1	0
204093_at	1	1	0
208239_at	1	1	0
221011_s_at	1	1	0
220954_s_at	2	1	0
220951_s_at	1	1	0
204244_s_at	1	1	0
203474_at	1	1	0
203374_s_at	4	1	1
202329_at	4	1	1
221641_s_at	1	1	0
221773_at	3	1	1
202547_s_at	1	1	0
202624_s_at	1	1	0
202712_s_at	1	1	0
202734_at	1	1	0
202785_at	3	1	1
202930_s_at	3	1	1
202945_at	2	1	0
202948_at	1	1	0
203006_at	1	1	0
221280_s_at	5	1	1
203010_at	1	1	0
203055_s_at	1	1	0
221617_at	1	1	0
221526_x_at	5	1	1
203120_at	1	1	0
203187_at	2	1	0
203308_x_at	1	1	0
221512_at	2	1	0
221506_s_at	2	1	0
208163_s_at	1	1	0
215718_s_at	1	1	0
208336_s_at	2	1	0
213115_at	1	1	0
212887_at	3	1	1
212892_at	2	1	0
212904_at	1	1	0
212912_at	1	1	0
217600_at	1	1	0
217562_at	1	1	0
217510_at	1	1	0
213023_at	1	1	0
217330_at	3	1	1
213075_at	1	1	0
213167_s_at	1	1	0
208345_s_at	1	1	0
213223_at	1	1	0
217186_at	1	1	0
213322_at	1	1	0
213423_x_at	3	1	1
217080_s_at	1	1	0
213482_at	1	1	0
213594_x_at	2	1	0
216920_s_at	2	1	0
216884_at	1	1	0
213649_at	3	1	1
212845_at	2	1	0
217603_at	1	1	0
212783_at	2	1	0
212771_at	6	1	1
211813_x_at	1	1	0
211881_x_at	1	1	0
211933_s_at	2	1	0
218116_at	2	1	0
218082_s_at	2	1	0
218022_at	1	1	0
212172_at	1	1	0
217994_x_at	1	1	0
212336_at	3	1	1
212384_at	1	1	0
212402_at	1	1	0
212418_at	3	1	1
217961_at	2	1	0
217940_s_at	1	1	0
212505_s_at	1	1	0
217908_s_at	1	1	0
217865_at	1	1	0
217862_at	1	1	0
217849_s_at	1	1	0
217829_s_at	3	1	1
217666_at	1	1	0
216870_x_at	2	1	0
216630_at	1	1	0
213880_at	1	1	0
214872_at	1	1	0
215002_at	1	1	0
215004_s_at	2	1	0
215011_at	2	1	0
215073_s_at	2	1	0
215075_s_at	1	1	0
216176_at	1	1	0
215098_at	1	1	0
215169_at	1	1	0
215188_at	1	1	0
215204_at	1	1	0
215336_at	1	1	0
216172_at	1	1	0
215381_at	1	1	0
215395_x_at	1	1	0
215476_at	1	1	0
215999_at	1	1	0
215515_at	2	1	0
215892_at	1	1	0
215719_x_at	4	1	1
215629_s_at	2	1	0
215702_s_at	1	1	0
214895_s_at	1	1	0
214868_at	1	1	0
214033_at	2	1	0
214805_at	2	1	0
214039_s_at	3	1	1
216625_at	1	1	0
214060_at	1	1	0
214075_at	2	1	0
216510_x_at	2	1	0
214194_at	4	1	1
214274_s_at	3	1	1
214286_at	1	1	0
214318_s_at	1	1	0
214361_s_at	3	1	1
214434_at	2	1	0
214436_at	1	1	0
214456_x_at	1	1	0
214554_at	2	1	0
214608_s_at	2	1	0
214650_x_at	1	1	0
216475_at	1	1	0
214692_s_at	1	1	0
216326_s_at	1	1	0
216252_x_at	4	1	1
214728_x_at	5	1	1
211796_s_at	1	1	0
211794_at	1	1	0
218204_s_at	1	1	0
209227_at	3	1	1
209294_x_at	2	1	0
219224_x_at	1	1	0
219172_at	1	1	0
209378_s_at	1	1	0
209402_s_at	1	1	0
209405_s_at	1	1	0
209457_at	1	1	0
219104_at	1	1	0
209467_s_at	1	1	0
209522_s_at	1	1	0
209556_at	1	1	0
209579_s_at	2	1	0
209620_s_at	1	1	0
219092_s_at	2	1	0
219083_at	2	1	0
209661_at	1	1	0
209691_s_at	2	1	0
209693_at	1	1	0
209760_at	1	1	0
219029_at	1	1	0
209845_at	1	1	0
209228_x_at	3	1	1
219239_s_at	2	1	0
209927_s_at	1	1	0
209171_at	3	1	1
208368_s_at	3	1	1
208373_s_at	1	1	0
215714_s_at	5	1	1
208452_x_at	1	1	0
219471_at	2	1	0
208460_at	1	1	0
219412_at	1	1	0
208686_s_at	3	1	1
208751_at	1	1	0
208767_s_at	3	1	1
208783_s_at	3	1	1
208794_s_at	5	1	1
208950_s_at	2	1	0
208951_at	2	1	0
219298_at	1	1	0
219284_at	2	1	0
219274_at	1	1	0
219261_at	2	1	0
209004_s_at	1	1	0
209120_at	2	1	0
209149_s_at	2	1	0
209926_at	1	1	0
209963_s_at	1	1	0
218224_at	2	1	0
211049_at	1	1	0
211141_s_at	1	1	0
211168_s_at	2	1	0
211190_x_at	1	1	0
211213_at	1	1	0
211252_x_at	2	1	0
211366_x_at	3	1	1
74694_s_at	1	1	0
211380_s_at	1	1	0
218481_at	2	1	0
211387_x_at	2	1	0
211405_x_at	1	1	0
211442_x_at	1	1	0
211471_s_at	1	1	0
211521_s_at	2	1	0
211554_s_at	1	1	0
218385_at	2	1	0
211574_s_at	3	1	1
211637_x_at	1	1	0
218312_s_at	1	1	0
211689_s_at	1	1	0
218225_at	3	1	1
211132_at	1	1	0
211040_x_at	3	1	1
209984_at	1	1	0
211038_s_at	1	1	0
210015_s_at	1	1	0
210084_x_at	1	1	0
218984_at	1	1	0
210124_x_at	2	1	0
218943_s_at	1	1	0
210178_x_at	2	1	0
210190_at	1	1	0
210202_s_at	3	1	1
218794_s_at	1	1	0
210405_x_at	2	1	0
218757_s_at	2	1	0
218728_s_at	2	1	0
218707_at	2	1	0
210610_at	1	1	0
218664_at	1	1	0
210723_x_at	1	1	0
218537_at	2	1	0
210885_s_at	1	1	0
210889_s_at	1	1	0
210947_s_at	1	1	0
218519_at	2	1	0
208404_x_at	1	1	0

## Sheet: Geldanamycin
	Number of Cliques	Node Max Clique Size	Node Clustering Coeff
204221_x_at	11	99	0.289894
212233_at	10	91	0.339024
214577_at	10	69	0.326923
204222_s_at	11	67	0.281818
218880_at	11	58	0.487179
204589_at	8	56	0.250751
201667_at	11	47	0.412879
204646_at	10	46	0.246964
211981_at	11	46	0.384946
214696_at	10	41	0.4
214085_x_at	11	40	0.327169
202712_s_at	7	36	0.379447
211980_at	11	35	0.42328
204334_at	10	35	0.381609
218881_s_at	9	35	0.373016
206237_s_at	9	34	0.490476
210986_s_at	11	31	0.339901
212254_s_at	9	31	0.36
202685_s_at	6	27	0.389474
202627_s_at	10	25	0.433333
218718_at	9	25	0.34058
32094_at	9	25	0.480952
210220_at	6	24	0.331579
214452_at	7	24	0.368421
209834_at	9	23	0.467532
219201_s_at	7	23	0.397661
213891_s_at	9	22	0.506494
201474_s_at	6	20	0.272727
212382_at	9	20	0.557143
214390_s_at	7	19	0.392157
212253_x_at	9	19	0.363636
210987_x_at	11	19	0.402174
210968_s_at	6	19	0.321053
218651_s_at	9	18	0.3083
201865_x_at	9	18	0.385714
202454_s_at	9	18	0.31
221276_s_at	11	16	0.608187
209013_x_at	7	16	0.552381
205279_s_at	8	15	0.424837
215834_x_at	5	14	0.150327
216321_s_at	9	14	0.409357
201952_at	6	14	0.342857
211964_at	10	14	0.654412
214629_x_at	6	13	0.301471
217943_s_at	6	13	0.295238
203753_at	9	12	0.654412
201983_s_at	5	12	0.20915
202381_at	6	12	0.345588
222146_s_at	9	12	0.65
206116_s_at	11	11	0.489474
202628_s_at	10	10	0.6
206382_s_at	6	9	0.454545
201701_s_at	4	9	0.4
212063_at	6	9	0.581818
205409_at	6	9	0.509091
211671_s_at	9	9	0.491667
212386_at	9	8	0.747253
205990_s_at	7	8	0.575758
212262_at	5	8	0.272727
200658_s_at	3	8	0.0555556
201041_s_at	5	8	0.269231
202363_at	9	8	0.514286
201594_s_at	6	8	0.333333
205895_s_at	5	8	0.311111
204422_s_at	7	8	0.530303
204114_at	6	8	0.472727
201110_s_at	7	8	0.515152
209101_at	5	7	0.288889
204872_at	8	7	0.372549
201819_at	4	7	0.288889
211509_s_at	6	7	0.436364
207196_s_at	5	7	0.282051
219693_at	7	6	0.4
212265_at	5	6	0.416667
202774_s_at	5	6	0.194444
201431_s_at	7	6	0.6
201866_s_at	9	6	0.551282
206141_at	5	6	0.155556
214157_at	5	5	0.357143
207357_s_at	5	5	0.392857
208178_x_at	7	5	0.577778
201109_s_at	7	5	0.722222
219245_s_at	3	5	0.266667
218238_at	5	5	0.357143
201951_at	6	5	0.511111
211966_at	9	5	0.651515
212385_at	9	5	0.787879
205992_s_at	3	5	0.4
219745_at	3	5	0.0666667
213281_at	6	5	0.361111
220407_s_at	6	5	0.454545
201984_s_at	5	5	0.305556
203038_at	2	4	0
204489_s_at	6	4	0.714286
218315_s_at	3	4	0.2
218590_at	3	4	0.3
204462_s_at	6	4	0.464286
209127_s_at	3	4	0.1
209648_x_at	2	4	0
212589_at	5	4	0.571429
200897_s_at	6	4	0.642857
211951_at	5	4	0.47619
212387_at	8	4	0.8
212256_at	5	4	0.428571
221647_s_at	2	4	0
202773_s_at	3	3	0.5
217851_s_at	2	3	0
203880_at	2	3	0
201430_s_at	8	3	0.694444
211804_s_at	2	3	0
201163_s_at	4	3	0.3
205330_at	5	3	0.533333
213425_at	4	3	0.7
201108_s_at	7	3	0.75
208456_s_at	5	3	0.6
208469_s_at	3	3	0.166667
44617_at	3	3	0.333333
205832_at	3	3	0.333333
211907_s_at	2	3	0
213411_at	3	3	0.5
202190_at	2	3	0
218461_at	3	3	0.166667
202391_at	5	3	0.321429
203203_s_at	3	3	0.166667
219517_at	4	3	0.5
219518_s_at	4	3	0.5
219308_s_at	4	3	0.4
204590_x_at	2	3	0
218239_s_at	5	3	0.533333
212181_s_at	2	2	0
206468_s_at	3	2	0.666667
209004_s_at	3	2	0.666667
208907_s_at	2	2	0
212590_at	5	2	0.8
204796_at	2	2	0
204817_at	3	2	0.333333
204839_at	2	2	0
209909_s_at	6	2	0.933333
212898_at	2	2	0
208721_s_at	4	2	0.6
212458_at	5	2	0.9
206441_s_at	2	2	0
213292_s_at	2	2	0
210976_s_at	3	2	0.333333
212245_at	2	2	0
214541_s_at	2	2	0
212183_at	2	2	0
211036_x_at	4	2	0.6
211603_s_at	5	2	0.6
212103_at	3	2	0.333333
211630_s_at	2	2	0
206019_at	2	2	0
211653_x_at	6	2	0.666667
214280_x_at	2	2	0
210876_at	2	2	0
204682_at	3	2	0.333333
215974_at	2	2	0
218017_s_at	2	2	0
201874_at	3	2	0.333333
219644_at	3	2	0.333333
201802_at	4	2	0.666667
202693_s_at	3	2	0.333333
201698_s_at	3	2	0.333333
220954_s_at	2	2	0
202695_s_at	3	2	0.333333
201506_at	5	2	0.8
221518_s_at	2	2	0
221685_s_at	4	2	0.833333
221928_at	4	2	0.5
221940_at	4	2	0.4
201012_at	3	2	0.333333
222344_at	7	2	0.714286
218214_at	2	2	0
220014_at	2	2	0
200726_at	3	2	0.333333
200770_s_at	3	2	0.333333
209099_x_at	3	1	1
207069_s_at	1	1	0
201242_s_at	1	1	0
201966_at	2	1	0
207266_x_at	4	1	1
201268_at	2	1	0
201399_s_at	2	1	0
201415_at	2	1	0
207198_s_at	2	1	0
200700_s_at	2	1	0
208908_s_at	2	1	0
201519_at	3	1	1
201524_x_at	2	1	0
201631_s_at	1	1	0
208937_s_at	1	1	0
201654_s_at	1	1	0
208944_at	1	1	0
201223_s_at	1	1	0
200685_at	1	1	0
207188_at	1	1	0
200643_at	1	1	0
201784_s_at	2	1	0
207173_x_at	1	1	0
201801_s_at	3	1	1
209075_s_at	2	1	0
201842_s_at	2	1	0
207170_s_at	1	1	0
207132_x_at	3	1	1
209098_s_at	3	1	1
207360_s_at	1	1	0
208795_s_at	1	1	0
200778_s_at	1	1	0
208186_s_at	2	1	0
208780_x_at	2	1	0
208764_s_at	3	1	1
208725_at	1	1	0
208722_s_at	4	1	1
200878_at	2	1	0
200907_s_at	6	1	1
208608_s_at	2	1	0
208493_at	1	1	0
208483_x_at	1	1	0
200925_at	1	1	0
208804_s_at	1	1	0
200989_at	1	1	0
208439_s_at	1	1	0
207955_at	1	1	0
207439_s_at	1	1	0
207826_s_at	1	1	0
207738_s_at	1	1	0
208814_at	1	1	0
207658_s_at	1	1	0
201033_x_at	3	1	1
201093_x_at	2	1	0
202002_at	1	1	0
208856_x_at	3	1	1
208886_at	1	1	0
201215_at	1	1	0
207528_s_at	3	1	1
207515_s_at	2	1	0
207467_x_at	2	1	0
207433_at	1	1	0
202178_at	1	1	0
202076_at	1	1	0
204048_s_at	1	1	0
205180_s_at	1	1	0
205188_s_at	1	1	0
204151_x_at	6	1	1
204143_s_at	3	1	1
204142_at	3	1	1
204107_at	1	1	0
205378_s_at	1	1	0
203930_s_at	1	1	0
202127_at	1	1	0
205569_at	2	1	0
203854_at	1	1	0
205586_x_at	3	1	1
205624_at	1	1	0
205688_at	1	1	0
205708_s_at	1	1	0
205829_at	1	1	0
204252_at	2	1	0
204300_at	1	1	0
204336_s_at	2	1	0
205156_s_at	1	1	0
204694_at	1	1	0
204700_x_at	2	1	0
204755_x_at	1	1	0
204560_at	1	1	0
204797_s_at	2	1	0
204537_s_at	1	1	0
204513_s_at	1	1	0
204434_at	1	1	0
204908_s_at	3	1	1
205027_s_at	1	1	0
205039_s_at	1	1	0
204378_at	2	1	0
205090_s_at	1	1	0
205148_s_at	1	1	0
204359_at	1	1	0
203817_at	1	1	0
203748_x_at	4	1	1
205909_at	3	1	1
206331_at	1	1	0
202726_at	1	1	0
206462_s_at	1	1	0
206482_at	2	1	0
206515_at	1	1	0
206561_s_at	6	1	1
202694_at	3	1	1
202545_at	2	1	0
206752_s_at	2	1	0
206791_s_at	1	1	0
206809_s_at	2	1	0
202492_at	2	1	0
202364_at	1	1	0
202206_at	1	1	0
207057_at	1	1	0
204578_at	4	1	1
202727_s_at	2	1	0
206316_s_at	1	1	0
203738_at	1	1	0
206304_at	1	1	0
205933_at	1	1	0
203699_s_at	1	1	0
203697_at	1	1	0
205964_at	3	1	1
203549_s_at	1	1	0
203415_at	1	1	0
206018_at	2	1	0
203242_s_at	1	1	0
203174_s_at	1	1	0
203094_at	1	1	0
206152_at	1	1	0
203073_at	2	1	0
202993_at	1	1	0
206290_s_at	1	1	0
206300_s_at	1	1	0
57163_at	2	1	0
211414_at	1	1	0
209122_at	1	1	0
218891_at	2	1	0
218425_at	1	1	0
218458_at	1	1	0
218467_at	3	1	1
218515_at	1	1	0
218533_s_at	1	1	0
218541_s_at	1	1	0
218827_s_at	3	1	1
218845_at	1	1	0
218862_at	1	1	0
218882_s_at	1	1	0
218884_s_at	1	1	0
218930_s_at	2	1	0
218385_at	2	1	0
219026_s_at	1	1	0
219094_at	1	1	0
219229_at	2	1	0
219246_s_at	3	1	1
219280_at	1	1	0
219285_s_at	1	1	0
219304_s_at	1	1	0
219312_s_at	1	1	0
219313_at	1	1	0
219447_s_at	1	1	0
219495_s_at	2	1	0
218395_at	1	1	0
218326_s_at	1	1	0
219653_at	1	1	0
217767_at	1	1	0
216881_x_at	1	1	0
216974_at	2	1	0
217290_at	1	1	0
217344_at	1	1	0
217354_s_at	3	1	1
217404_s_at	1	1	0
217408_at	2	1	0
217427_s_at	1	1	0
217678_at	3	1	1
217710_x_at	1	1	0
217743_s_at	1	1	0
217842_at	2	1	0
218297_at	1	1	0
217853_at	1	1	0
217980_s_at	2	1	0
218028_at	2	1	0
218076_s_at	1	1	0
218089_at	1	1	0
218098_at	1	1	0
218153_at	1	1	0
218168_s_at	2	1	0
218233_s_at	4	1	1
218240_at	1	1	0
218281_at	1	1	0
219541_at	1	1	0
219717_at	1	1	0
209132_s_at	2	1	0
222307_at	1	1	0
221640_s_at	2	1	0
221738_at	1	1	0
221741_s_at	2	1	0
221868_at	2	1	0
221898_at	1	1	0
221931_s_at	3	1	1
221959_at	1	1	0
221969_at	1	1	0
222021_x_at	2	1	0
222073_at	1	1	0
222101_s_at	1	1	0
222376_at	1	1	0
221579_s_at	1	1	0
32069_at	1	1	0
32723_at	2	1	0
34868_at	1	1	0
36920_at	1	1	0
37577_at	2	1	0
38158_at	2	1	0
38892_at	1	1	0
40225_at	1	1	0
43427_at	2	1	0
44040_at	1	1	0
49878_at	1	1	0
221581_s_at	2	1	0
221449_s_at	1	1	0
219798_s_at	2	1	0
220607_x_at	1	1	0
219884_at	1	1	0
220007_at	1	1	0
220080_at	1	1	0
220095_at	4	1	1
220099_s_at	2	1	0
220267_at	1	1	0
220277_at	1	1	0
220387_s_at	1	1	0
220425_x_at	1	1	0
220482_s_at	1	1	0
220529_at	1	1	0
220610_s_at	1	1	0
221439_at	1	1	0
220768_s_at	1	1	0
220810_at	1	1	0
220835_s_at	1	1	0
221011_s_at	1	1	0
221025_x_at	1	1	0
221053_s_at	1	1	0
221076_at	1	1	0
221151_at	1	1	0
221158_at	2	1	0
221189_s_at	2	1	0
221227_x_at	1	1	0
216869_at	1	1	0
216702_x_at	1	1	0
216598_s_at	1	1	0
211917_s_at	1	1	0
210786_s_at	1	1	0
210908_s_at	3	1	1
211173_at	1	1	0
211194_s_at	1	1	0
211383_s_at	1	1	0
55662_at	2	1	0
211502_s_at	3	1	1
211581_x_at	1	1	0
211597_s_at	1	1	0
211621_at	1	1	0
211676_s_at	2	1	0
212061_at	1	1	0
210702_s_at	1	1	0
212101_at	2	1	0
212188_at	3	1	1
212192_at	3	1	1
212197_x_at	3	1	1
212295_s_at	1	1	0
212398_at	1	1	0
212406_s_at	2	1	0
212435_at	2	1	0
212594_at	1	1	0
212616_at	1	1	0
212687_at	2	1	0
210767_at	2	1	0
210675_s_at	1	1	0
216594_x_at	6	1	1
209868_s_at	4	1	1
209160_at	6	1	1
209205_s_at	1	1	0
209317_at	2	1	0
209333_at	1	1	0
209368_at	1	1	0
209504_s_at	3	1	1
209534_x_at	1	1	0
209647_s_at	2	1	0
209699_x_at	6	1	1
209713_s_at	1	1	0
209826_at	2	1	0
209897_s_at	1	1	0
210634_at	1	1	0
209921_at	3	1	1
210059_s_at	2	1	0
210063_at	1	1	0
210087_s_at	3	1	1
210266_s_at	2	1	0
210284_s_at	2	1	0
210341_at	1	1	0
210542_s_at	2	1	0
210583_at	1	1	0
210594_x_at	3	1	1
210601_at	1	1	0
212688_at	1	1	0
212701_at	1	1	0
212738_at	2	1	0
215197_at	1	1	0
214418_at	1	1	0
214443_at	1	1	0
214446_at	1	1	0
214602_at	1	1	0
214635_at	2	1	0
214681_at	3	1	1
214771_x_at	3	1	1
214827_at	2	1	0
214997_at	1	1	0
215052_at	2	1	0
215127_s_at	4	1	1
215210_s_at	1	1	0
212742_at	1	1	0
215305_at	1	1	0
215388_s_at	2	1	0
215534_at	1	1	0
215671_at	1	1	0
215693_x_at	1	1	0
215891_s_at	1	1	0
215938_s_at	1	1	0
216017_s_at	1	1	0
216268_s_at	3	1	1
216341_s_at	1	1	0
216591_s_at	2	1	0
214332_s_at	2	1	0
214250_at	1	1	0
214193_s_at	2	1	0
213964_x_at	1	1	0
212747_at	2	1	0
212748_at	1	1	0
212751_at	1	1	0
212763_at	1	1	0
212873_at	1	1	0
212909_at	1	1	0
212959_s_at	3	1	1
212973_at	3	1	1
212977_at	1	1	0
212996_s_at	2	1	0
213019_at	1	1	0
213089_at	1	1	0
213234_at	1	1	0
213263_s_at	1	1	0
213364_s_at	1	1	0
213426_s_at	1	1	0
213471_at	1	1	0
213587_s_at	1	1	0
213645_at	3	1	1
213648_at	1	1	0
213800_at	2	1	0
213866_at	1	1	0
213874_at	1	1	0
200098_s_at	4	1	1

## Sheet: Gemcitabine
	Number of Cliques	Node Max Clique Size	Node Clustering Coeff
202521_at	5	9	0.272727
218256_s_at	4	8	0.2
217957_at	5	8	0.5
45633_at	4	7	0.392857
210555_s_at	4	7	0.222222
202268_s_at	4	6	0.357143
213461_at	5	6	0.305556
219031_s_at	5	5	0.619048
201130_s_at	7	5	0.333333
214263_x_at	4	5	0.47619
203163_at	4	5	0.466667
200860_s_at	3	5	0.266667
219121_s_at	2	4	0
206788_s_at	5	4	0.52381
208095_s_at	3	4	0.4
200014_s_at	3	4	0.3
201545_s_at	4	4	0.333333
202576_s_at	3	3	0.5
209078_s_at	4	3	0.4
209178_at	3	3	0.166667
218000_s_at	3	3	0.333333
37408_at	2	3	0
202489_s_at	7	3	0.535714
200851_s_at	3	3	0.5
212728_at	3	3	0.166667
212967_x_at	4	2	0.666667
204207_s_at	4	2	0.6
217996_at	3	2	0.666667
202488_s_at	2	2	0
202363_at	2	2	0
204617_s_at	3	2	0.333333
211419_s_at	2	2	0
219486_at	3	2	0.666667
204097_s_at	2	2	0
218114_at	4	2	0.5
209861_s_at	2	2	0
213334_x_at	2	2	0
209025_s_at	4	2	0.666667
219158_s_at	2	2	0
209024_s_at	4	2	0.666667
213659_at	2	2	0
203580_s_at	4	2	0.666667
213899_at	2	2	0
208752_x_at	4	2	0.5
218779_x_at	2	2	0
203209_at	3	2	0.333333
213864_s_at	4	2	0.666667
221090_s_at	4	2	0.666667
218668_s_at	2	2	0
201430_s_at	2	2	0
200977_s_at	3	2	0.333333
200687_s_at	3	2	0.333333
50277_at	4	2	0.666667
215293_s_at	2	2	0
41858_at	2	2	0
211849_s_at	4	2	0.6
201472_at	2	2	0
214976_at	3	2	0.333333
215009_s_at	2	2	0
208190_s_at	2	1	0
206674_at	1	1	0
208177_at	1	1	0
206680_at	1	1	0
206713_at	1	1	0
208130_s_at	1	1	0
206671_at	1	1	0
206925_at	1	1	0
208064_s_at	1	1	0
208422_at	1	1	0
206598_at	1	1	0
206645_s_at	1	1	0
206644_at	1	1	0
206628_at	1	1	0
208054_at	1	1	0
206576_s_at	1	1	0
206555_s_at	1	1	0
208435_s_at	1	1	0
206508_at	1	1	0
208447_s_at	2	1	0
208556_at	1	1	0
206493_at	1	1	0
206414_s_at	1	1	0
206239_s_at	1	1	0
206970_at	1	1	0
207473_at	1	1	0
208011_at	1	1	0
207486_x_at	2	1	0
207496_at	1	1	0
207437_at	1	1	0
207540_s_at	1	1	0
207542_s_at	1	1	0
207407_x_at	1	1	0
207550_at	1	1	0
208710_s_at	1	1	0
207642_at	1	1	0
207645_s_at	1	1	0
207751_at	1	1	0
207812_s_at	1	1	0
207814_at	1	1	0
207819_s_at	1	1	0
207830_s_at	2	1	0
207854_at	1	1	0
207406_at	1	1	0
207891_s_at	2	1	0
207310_s_at	1	1	0
207200_at	1	1	0
207892_at	1	1	0
207157_s_at	1	1	0
207098_s_at	3	1	1
207050_at	1	1	0
207039_at	2	1	0
207034_s_at	1	1	0
207002_s_at	4	1	1
207943_x_at	4	1	1
207572_at	1	1	0
209135_at	1	1	0
208783_s_at	2	1	0
208803_s_at	3	1	1
210313_at	1	1	0
210299_s_at	7	1	1
210298_x_at	7	1	1
210236_at	1	1	0
210120_s_at	1	1	0
210109_at	1	1	0
210057_at	1	1	0
210002_at	1	1	0
209929_s_at	1	1	0
209927_s_at	1	1	0
209911_x_at	4	1	1
209895_at	1	1	0
209869_at	1	1	0
209802_at	1	1	0
209798_at	1	1	0
210403_s_at	1	1	0
210459_at	1	1	0
210487_at	1	1	0
210991_s_at	1	1	0
211276_at	1	1	0
211259_s_at	1	1	0
211257_x_at	1	1	0
211253_x_at	1	1	0
211230_s_at	1	1	0
211086_x_at	2	1	0
210937_s_at	1	1	0
210515_at	1	1	0
210772_at	1	1	0
210684_s_at	2	1	0
210619_s_at	1	1	0
210597_x_at	1	1	0
210593_at	1	1	0
210561_s_at	1	1	0
209702_at	1	1	0
209650_s_at	1	1	0
209644_x_at	2	1	0
209159_s_at	1	1	0
209241_x_at	2	1	0
209234_at	1	1	0
209222_s_at	1	1	0
209203_s_at	1	1	0
209201_x_at	1	1	0
209195_s_at	1	1	0
209137_s_at	2	1	0
209311_at	1	1	0
209136_s_at	2	1	0
206182_at	1	1	0
209126_x_at	1	1	0
208930_s_at	1	1	0
208882_s_at	1	1	0
208825_x_at	2	1	0
209308_s_at	1	1	0
209318_x_at	4	1	1
209629_s_at	2	1	0
209550_at	1	1	0
209628_at	2	1	0
209627_s_at	1	1	0
209612_s_at	2	1	0
209605_at	1	1	0
209590_at	2	1	0
209577_at	1	1	0
209525_at	1	1	0
209333_at	1	1	0
209485_s_at	1	1	0
209440_at	2	1	0
209436_at	1	1	0
209414_at	1	1	0
209399_at	1	1	0
209398_at	4	1	1
206205_at	2	1	0
AFFX-PheX-M_at	1	1	0
206147_x_at	1	1	0
202522_at	1	1	0
202503_s_at	1	1	0
202370_s_at	3	1	1
202349_at	2	1	0
202348_s_at	2	1	0
202342_s_at	4	1	1
202341_s_at	4	1	1
202292_x_at	1	1	0
202187_s_at	1	1	0
202121_s_at	1	1	0
202066_at	2	1	0
202065_s_at	2	1	0
202055_at	1	1	0
202018_s_at	1	1	0
202007_at	1	1	0
201967_at	3	1	1
202504_at	1	1	0
202569_s_at	1	1	0
201906_s_at	2	1	0
202577_s_at	2	1	0
202888_s_at	1	1	0
202854_at	2	1	0
202825_at	1	1	0
202794_at	3	1	1
202772_at	1	1	0
202747_s_at	1	1	0
202746_at	1	1	0
202740_at	1	1	0
202699_s_at	1	1	0
202697_at	2	1	0
202674_s_at	1	1	0
202629_at	4	1	1
202624_s_at	2	1	0
202609_at	3	1	1
202601_s_at	1	1	0
201910_at	1	1	0
201904_s_at	2	1	0
206065_s_at	1	1	0
201339_s_at	2	1	0
201283_s_at	1	1	0
201282_at	1	1	0
201272_at	1	1	0
201262_s_at	1	1	0
201201_at	1	1	0
201183_s_at	1	1	0
201143_s_at	1	1	0
201131_s_at	2	1	0
201077_s_at	1	1	0
201037_at	1	1	0
200982_s_at	1	1	0
200976_s_at	2	1	0
200919_at	1	1	0
200881_s_at	1	1	0
200645_at	1	1	0
201334_s_at	1	1	0
201403_s_at	1	1	0
201899_s_at	1	1	0
201425_at	1	1	0
201769_at	2	1	0
201768_s_at	2	1	0
201758_at	1	1	0
201684_s_at	2	1	0
201683_x_at	2	1	0
201621_at	1	1	0
201612_at	1	1	0
201608_s_at	2	1	0
201606_s_at	2	1	0
201602_s_at	1	1	0
201540_at	7	1	1
201539_s_at	7	1	1
201533_at	3	1	1
201452_at	1	1	0
201431_s_at	2	1	0
202911_at	2	1	0
202935_s_at	2	1	0
202936_s_at	2	1	0
205330_at	1	1	0
205250_s_at	1	1	0
205229_s_at	1	1	0
205215_at	1	1	0
205212_s_at	2	1	0
205118_at	1	1	0
204990_s_at	2	1	0
204967_at	1	1	0
204920_at	1	1	0
204918_s_at	2	1	0
204917_s_at	2	1	0
204865_at	1	1	0
204854_at	1	1	0
204800_s_at	1	1	0
204733_at	1	1	0
204705_x_at	1	1	0
205268_s_at	1	1	0
211277_x_at	1	1	0
202939_at	1	1	0
205402_x_at	1	1	0
206053_at	1	1	0
206020_at	1	1	0
205921_s_at	1	1	0
205889_s_at	1	1	0
205749_at	1	1	0
205746_s_at	1	1	0
205745_x_at	2	1	0
205712_at	2	1	0
205667_at	1	1	0
205584_at	2	1	0
205583_s_at	2	1	0
205485_at	1	1	0
205455_at	2	1	0
205423_at	1	1	0
205421_at	1	1	0
204685_s_at	1	1	0
204612_at	2	1	0
204528_s_at	4	1	1
204453_at	1	1	0
203753_at	7	1	1
203726_s_at	1	1	0
203579_s_at	3	1	1
203485_at	1	1	0
203432_at	2	1	0
203245_s_at	1	1	0
203210_s_at	3	1	1
203085_s_at	2	1	0
203081_at	1	1	0
203054_s_at	1	1	0
203032_s_at	1	1	0
203029_s_at	1	1	0
203012_x_at	2	1	0
202962_at	1	1	0
202945_at	1	1	0
203832_at	2	1	0
203853_s_at	1	1	0
203868_s_at	1	1	0
204263_s_at	2	1	0
204448_s_at	1	1	0
204437_s_at	1	1	0
204376_at	1	1	0
204336_s_at	1	1	0
204266_s_at	2	1	0
204264_at	2	1	0
204233_s_at	2	1	0
203887_s_at	1	1	0
204232_at	1	1	0
204199_at	1	1	0
204085_s_at	2	1	0
204084_s_at	2	1	0
204041_at	1	1	0
203918_at	1	1	0
205358_at	1	1	0
211700_s_at	1	1	0
211373_s_at	1	1	0
218517_at	2	1	0
218952_at	1	1	0
218945_at	1	1	0
218756_s_at	1	1	0
218704_at	2	1	0
218673_s_at	1	1	0
218632_at	1	1	0
218608_at	1	1	0
218513_at	2	1	0
218184_at	1	1	0
218508_at	2	1	0
218482_at	1	1	0
218430_s_at	1	1	0
218428_s_at	1	1	0
218411_s_at	1	1	0
218340_s_at	3	1	1
218277_s_at	4	1	1
218983_at	1	1	0
218991_at	4	1	1
219014_at	1	1	0
219025_at	1	1	0
219855_at	1	1	0
219850_s_at	1	1	0
219771_at	1	1	0
219758_at	1	1	0
219735_s_at	1	1	0
219646_at	1	1	0
219461_at	1	1	0
219369_s_at	1	1	0
219368_at	1	1	0
219313_at	1	1	0
219279_at	2	1	0
219225_at	1	1	0
219197_s_at	1	1	0
219102_at	1	1	0
219079_at	1	1	0
218199_s_at	1	1	0
218128_at	2	1	0
219965_s_at	1	1	0
216937_s_at	1	1	0
217285_at	1	1	0
217254_s_at	1	1	0
217236_x_at	1	1	0
217214_s_at	1	1	0
217043_s_at	3	1	1
216997_x_at	2	1	0
216979_at	1	1	0
216929_x_at	1	1	0
218127_at	2	1	0
216891_at	1	1	0
216888_at	1	1	0
216802_at	1	1	0
216799_at	1	1	0
216758_at	1	1	0
216750_at	1	1	0
216729_at	1	1	0
217286_s_at	1	1	0
217343_at	1	1	0
217423_at	1	1	0
217486_s_at	1	1	0
218098_at	1	1	0
218065_s_at	1	1	0
218037_at	2	1	0
217838_s_at	1	1	0
217833_at	1	1	0
217832_at	3	1	1
217761_at	1	1	0
217735_s_at	1	1	0
217730_at	2	1	0
217701_x_at	1	1	0
217666_at	1	1	0
217637_at	1	1	0
217582_at	1	1	0
217578_at	1	1	0
217493_x_at	1	1	0
219860_at	1	1	0
220022_at	1	1	0
211450_s_at	2	1	0
221838_at	2	1	0
222146_s_at	7	1	1
221989_at	1	1	0
221984_s_at	2	1	0
221953_s_at	3	1	1
221902_at	1	1	0
221898_at	1	1	0
221856_s_at	1	1	0
221826_at	1	1	0
221610_s_at	1	1	0
221819_at	2	1	0
221805_at	1	1	0
221741_s_at	1	1	0
221723_s_at	1	1	0
221720_s_at	1	1	0
221695_s_at	1	1	0
221656_s_at	1	1	0
222184_at	1	1	0
222217_s_at	2	1	0
222265_at	1	1	0
222266_at	2	1	0
78047_s_at	3	1	1
65493_at	4	1	1
54970_at	1	1	0
53991_at	1	1	0
49679_s_at	3	1	1
45572_s_at	4	1	1
39582_at	2	1	0
38918_at	1	1	0
36004_at	1	1	0
222361_at	1	1	0
222313_at	2	1	0
222304_x_at	1	1	0
222292_at	1	1	0
222283_at	1	1	0
222277_at	1	1	0
221642_at	1	1	0
221578_at	1	1	0
220055_at	1	1	0
220378_at	1	1	0
220646_s_at	1	1	0
220629_at	1	1	0
220593_s_at	1	1	0
220556_at	1	1	0
220527_at	1	1	0
220414_at	1	1	0
220388_at	1	1	0
220360_at	1	1	0
221527_s_at	1	1	0
220351_at	1	1	0
220334_at	1	1	0
220292_at	2	1	0
220270_at	1	1	0
220230_s_at	1	1	0
220202_s_at	1	1	0
220145_at	1	1	0
220650_s_at	1	1	0
220672_at	1	1	0
220701_at	1	1	0
220754_at	1	1	0
221461_at	1	1	0
221441_at	1	1	0
221376_at	1	1	0
221349_at	1	1	0
221337_s_at	1	1	0
221178_at	1	1	0
221170_at	1	1	0
221067_s_at	1	1	0
220945_x_at	1	1	0
220929_at	1	1	0
220906_at	1	1	0
220884_at	1	1	0
220852_at	1	1	0
220851_at	1	1	0
220805_at	1	1	0
216723_at	1	1	0
216703_at	1	1	0
216658_at	1	1	0
212914_at	1	1	0
213050_at	2	1	0
213030_s_at	1	1	0
212982_at	1	1	0
212976_at	1	1	0
212961_x_at	2	1	0
212942_s_at	1	1	0
212926_at	1	1	0
212906_at	1	1	0
212558_at	1	1	0
212841_s_at	2	1	0
212821_at	1	1	0
212729_at	3	1	1
212727_at	3	1	1
212655_at	1	1	0
212615_at	1	1	0
212592_at	1	1	0
213051_at	1	1	0
213082_s_at	2	1	0
213083_at	2	1	0
213136_at	1	1	0
213754_s_at	1	1	0
213737_x_at	1	1	0
213728_at	1	1	0
213532_at	2	1	0
213517_at	2	1	0
213447_at	1	1	0
213362_at	2	1	0
213342_at	1	1	0
213328_at	2	1	0
213315_x_at	2	1	0
213297_at	1	1	0
213295_at	2	1	0
213293_s_at	1	1	0
213251_at	1	1	0
213232_at	1	1	0
212573_at	1	1	0
212548_s_at	2	1	0
216584_at	1	1	0
211600_at	2	1	0
211801_x_at	3	1	1
211736_at	1	1	0
211733_x_at	2	1	0
211721_s_at	1	1	0
91826_at	2	1	0
211689_s_at	1	1	0
211679_x_at	1	1	0
211593_s_at	1	1	0
212546_s_at	2	1	0
211589_at	1	1	0
211576_s_at	1	1	0
211574_s_at	2	1	0
211566_x_at	1	1	0
211557_x_at	1	1	0
211480_s_at	1	1	0
211462_s_at	1	1	0
211905_s_at	2	1	0
211906_s_at	1	1	0
212089_at	1	1	0
212105_s_at	2	1	0
212538_at	1	1	0
212491_s_at	2	1	0
212448_at	2	1	0
212447_at	1	1	0
212445_s_at	2	1	0
212387_at	7	1	1
212386_at	7	1	1
212385_at	7	1	1
212382_at	7	1	1
212338_at	2	1	0
212332_at	1	1	0
212229_s_at	1	1	0
212216_at	1	1	0
212153_at	1	1	0
212107_s_at	2	1	0
213762_x_at	2	1	0
213788_s_at	1	1	0
213820_s_at	1	1	0
215455_at	1	1	0
215791_at	1	1	0
215759_at	1	1	0
215583_at	1	1	0
215531_s_at	1	1	0
215513_at	4	1	1
215490_at	1	1	0
215486_at	1	1	0
215440_s_at	1	1	0
213891_s_at	7	1	1
215435_at	2	1	0
215432_at	1	1	0
215408_at	1	1	0
215385_at	1	1	0
215321_at	1	1	0
215271_at	1	1	0
215175_at	1	1	0
215807_s_at	1	1	0
215904_at	1	1	0
215925_s_at	1	1	0
215945_s_at	4	1	1
216578_at	1	1	0
216548_x_at	1	1	0
216490_x_at	1	1	0
216425_at	1	1	0
216351_x_at	1	1	0
216327_s_at	1	1	0
216293_at	1	1	0
216261_at	1	1	0
216245_at	1	1	0
216223_at	1	1	0
216132_at	1	1	0
216060_s_at	1	1	0
215973_at	1	1	0
215968_at	1	1	0
215951_at	1	1	0
215111_s_at	2	1	0
215107_s_at	1	1	0
215084_s_at	1	1	0
214591_at	1	1	0
214517_at	1	1	0
214505_s_at	7	1	1
214493_s_at	1	1	0
214390_s_at	1	1	0
214343_s_at	1	1	0
214290_s_at	4	1	1
214248_s_at	4	1	1
214173_x_at	2	1	0
214095_at	1	1	0
214088_s_at	1	1	0
214069_at	1	1	0
214051_at	1	1	0
213982_s_at	1	1	0
213926_s_at	1	1	0
213902_at	3	1	1
214589_at	1	1	0
214604_at	1	1	0
215071_s_at	4	1	1
214635_at	1	1	0
215069_at	1	1	0
215017_s_at	1	1	0
215015_at	1	1	0
214974_x_at	2	1	0
214970_s_at	1	1	0
214957_at	1	1	0
214833_at	1	1	0
214807_at	1	1	0
214779_s_at	2	1	0
214755_at	1	1	0
214737_x_at	3	1	1
214688_at	2	1	0
214676_x_at	1	1	0
214666_x_at	1	1	0
214659_x_at	1	1	0
1438_at	1	1	0

## Sheet: Lapatinib
	Number of Cliques	Node Max Clique Size	Node Clustering Coeff
203694_s_at	4	3	0.5
209885_at	3	3	0.166667
211573_x_at	3	2	0.333333
200817_x_at	4	2	0.833333
205016_at	2	2	0
218967_s_at	2	2	0
209278_s_at	2	2	0
203911_at	3	2	0.333333
203407_at	2	2	0
221664_s_at	2	2	0
206723_s_at	2	2	0
200045_at	4	2	0.5
211542_x_at	4	2	0.833333
207906_at	1	1	0
208262_x_at	1	1	0
208213_s_at	1	1	0
208205_at	1	1	0
208093_s_at	1	1	0
208035_at	1	1	0
208015_at	1	1	0
207924_x_at	1	1	0
211273_s_at	1	1	0
208331_at	1	1	0
207835_at	1	1	0
207779_at	1	1	0
207756_at	1	1	0
211548_s_at	1	1	0
207736_s_at	1	1	0
207729_at	1	1	0
208274_at	1	1	0
208378_x_at	2	1	0
207640_x_at	1	1	0
208398_s_at	1	1	0
208798_x_at	1	1	0
208797_s_at	1	1	0
208767_s_at	2	1	0
208686_s_at	2	1	0
208680_at	1	1	0
208606_s_at	1	1	0
208586_s_at	1	1	0
208577_at	1	1	0
208558_at	1	1	0
208529_at	1	1	0
208522_s_at	1	1	0
208498_s_at	1	1	0
208485_x_at	1	1	0
208425_s_at	1	1	0
208409_at	1	1	0
207653_at	1	1	0
207590_s_at	1	1	0
208850_s_at	1	1	0
206939_at	1	1	0
207072_at	1	1	0
207067_s_at	1	1	0
207041_at	1	1	0
207026_s_at	1	1	0
206989_s_at	1	1	0
206969_at	1	1	0
206943_at	1	1	0
206922_at	1	1	0
207503_at	1	1	0
206912_at	1	1	0
206893_at	2	1	0
206843_at	1	1	0
206842_at	1	1	0
206833_s_at	1	1	0
206766_at	1	1	0
206735_at	1	1	0
207092_at	1	1	0
207094_at	1	1	0
207102_at	1	1	0
207111_at	1	1	0
207469_s_at	1	1	0
207427_at	1	1	0
207379_at	1	1	0
207316_at	1	1	0
207298_at	1	1	0
207292_s_at	1	1	0
207279_s_at	1	1	0
207277_at	1	1	0
207275_s_at	1	1	0
207248_at	1	1	0
207242_s_at	1	1	0
207177_at	1	1	0
207173_x_at	2	1	0
207172_s_at	2	1	0
207138_at	1	1	0
208823_s_at	1	1	0
208858_s_at	1	1	0
211248_s_at	1	1	0
210365_at	1	1	0
210623_at	1	1	0
210571_s_at	1	1	0
210562_at	1	1	0
210536_s_at	1	1	0
210436_at	1	1	0
210403_s_at	1	1	0
211301_at	1	1	0
210349_at	1	1	0
208913_at	1	1	0
210337_s_at	1	1	0
210311_at	2	1	0
210297_s_at	1	1	0
210266_s_at	1	1	0
210254_at	1	1	0
210162_s_at	1	1	0
210149_s_at	1	1	0
210652_s_at	1	1	0
210680_s_at	1	1	0
210755_at	1	1	0
210773_s_at	1	1	0
211279_at	1	1	0
211241_at	1	1	0
211197_s_at	1	1	0
211182_x_at	1	1	0
211136_s_at	2	1	0
211133_x_at	1	1	0
211042_x_at	2	1	0
210935_s_at	3	1	1
210891_s_at	1	1	0
210876_at	1	1	0
210805_x_at	1	1	0
210800_at	1	1	0
210794_s_at	1	1	0
210787_s_at	2	1	0
210784_x_at	1	1	0
210094_s_at	3	1	1
210082_at	1	1	0
210079_x_at	1	1	0
209700_x_at	1	1	0
209600_s_at	1	1	0
211471_s_at	1	1	0
209587_at	1	1	0
209538_at	1	1	0
209380_s_at	1	1	0
209359_x_at	1	1	0
209309_at	1	1	0
211533_at	1	1	0
209277_at	2	1	0
209116_x_at	1	1	0
206709_x_at	1	1	0
209028_s_at	2	1	0
209027_s_at	2	1	0
208923_at	1	1	0
208916_at	1	1	0
209693_at	1	1	0
209763_at	1	1	0
210051_at	1	1	0
209791_at	1	1	0
209947_at	1	1	0
209941_at	1	1	0
209935_at	1	1	0
209929_s_at	2	1	0
209916_at	1	1	0
209891_at	1	1	0
211338_at	1	1	0
209876_at	1	1	0
209875_s_at	2	1	0
209869_at	1	1	0
209860_s_at	1	1	0
211449_at	1	1	0
209808_x_at	1	1	0
209807_s_at	1	1	0
209797_at	1	1	0
209057_x_at	1	1	0
63305_at	1	1	0
206596_s_at	1	1	0
203052_at	1	1	0
203233_at	1	1	0
203188_at	1	1	0
203143_s_at	1	1	0
203132_at	1	1	0
203118_at	1	1	0
203101_s_at	1	1	0
203080_s_at	1	1	0
202950_at	1	1	0
203276_at	1	1	0
202892_at	2	1	0
202879_s_at	1	1	0
202781_s_at	1	1	0
202779_s_at	1	1	0
202682_s_at	2	1	0
202606_s_at	1	1	0
202547_s_at	1	1	0
203265_s_at	1	1	0
203387_s_at	1	1	0
206563_s_at	1	1	0
203715_at	1	1	0
204020_at	1	1	0
203983_at	1	1	0
203930_s_at	2	1	0
203929_s_at	2	1	0
203822_s_at	1	1	0
203772_at	1	1	0
203768_s_at	1	1	0
203711_s_at	2	1	0
203437_at	1	1	0
203674_at	1	1	0
203660_s_at	1	1	0
203643_at	1	1	0
203625_x_at	2	1	0
203561_at	1	1	0
203495_at	1	1	0
203471_s_at	1	1	0
202536_at	1	1	0
202522_at	1	1	0
202464_s_at	1	1	0
200694_s_at	2	1	0
201236_s_at	1	1	0
201229_s_at	1	1	0
201153_s_at	2	1	0
201152_s_at	2	1	0
201120_s_at	1	1	0
200934_at	2	1	0
200740_s_at	1	1	0
200678_x_at	2	1	0
202441_at	1	1	0
200662_s_at	1	1	0
200611_s_at	3	1	1
200609_s_at	3	1	1
200080_s_at	1	1	0
200058_s_at	1	1	0
200035_at	1	1	0
200022_at	1	1	0
201252_at	1	1	0
201442_s_at	1	1	0
201508_at	1	1	0
201640_x_at	2	1	0
202402_s_at	1	1	0
202400_s_at	1	1	0
202389_s_at	1	1	0
202373_s_at	2	1	0
202372_at	2	1	0
202364_at	1	1	0
202328_s_at	1	1	0
202227_s_at	1	1	0
202214_s_at	2	1	0
202213_s_at	2	1	0
202140_s_at	1	1	0
201890_at	1	1	0
201852_x_at	1	1	0
201797_s_at	1	1	0
201775_s_at	1	1	0
204072_s_at	1	1	0
204086_at	1	1	0
204147_s_at	2	1	0
205624_at	1	1	0
205764_at	1	1	0
205711_x_at	1	1	0
205673_s_at	1	1	0
205664_at	1	1	0
205655_at	1	1	0
205646_s_at	1	1	0
205641_s_at	1	1	0
205594_at	1	1	0
205097_at	1	1	0
205590_at	1	1	0
205478_at	1	1	0
205422_s_at	1	1	0
205335_s_at	1	1	0
205270_s_at	1	1	0
205262_at	1	1	0
205167_s_at	2	1	0
205800_at	1	1	0
205883_at	1	1	0
205911_at	1	1	0
206040_s_at	1	1	0
206558_at	1	1	0
211551_at	1	1	0
206517_at	1	1	0
206480_at	1	1	0
206442_at	1	1	0
206425_s_at	1	1	0
206388_at	1	1	0
206359_at	1	1	0
206264_at	1	1	0
206258_at	1	1	0
206252_s_at	1	1	0
206228_at	1	1	0
206216_at	1	1	0
206128_at	1	1	0
206107_at	1	1	0
205155_s_at	1	1	0
205095_s_at	1	1	0
204154_at	1	1	0
204358_s_at	2	1	0
204453_at	1	1	0
204432_at	1	1	0
204399_s_at	1	1	0
204394_at	1	1	0
204374_s_at	1	1	0
204368_at	1	1	0
204359_at	2	1	0
204348_s_at	2	1	0
205087_at	1	1	0
204347_at	2	1	0
204321_at	1	1	0
204259_at	1	1	0
204247_s_at	1	1	0
204236_at	1	1	0
204201_s_at	1	1	0
204162_at	1	1	0
204485_s_at	1	1	0
204492_at	1	1	0
204536_s_at	1	1	0
204613_at	1	1	0
205033_s_at	1	1	0
205015_s_at	2	1	0
204978_at	1	1	0
204965_at	1	1	0
204952_at	1	1	0
204948_s_at	1	1	0
204916_at	1	1	0
204912_at	1	1	0
204873_at	2	1	0
204870_s_at	1	1	0
204825_at	1	1	0
204813_at	1	1	0
204769_s_at	1	1	0
204693_at	1	1	0
204631_at	1	1	0
206532_at	1	1	0
211579_at	1	1	0
60084_at	1	1	0
219161_s_at	2	1	0
219371_s_at	1	1	0
219366_at	1	1	0
219297_at	1	1	0
219294_at	1	1	0
219290_x_at	1	1	0
219250_s_at	1	1	0
219238_at	1	1	0
219159_s_at	1	1	0
219385_at	1	1	0
219152_at	1	1	0
219088_s_at	1	1	0
219044_at	1	1	0
219033_at	1	1	0
218997_at	1	1	0
218988_at	1	1	0
218978_s_at	1	1	0
219372_at	1	1	0
219449_s_at	1	1	0
218904_s_at	1	1	0
219776_s_at	1	1	0
219991_at	1	1	0
219986_s_at	1	1	0
219922_s_at	1	1	0
219898_at	1	1	0
219890_at	1	1	0
219806_s_at	1	1	0
219800_s_at	1	1	0
219767_s_at	1	1	0
219499_at	1	1	0
219725_at	1	1	0
219724_s_at	1	1	0
219695_at	1	1	0
219692_at	1	1	0
219682_s_at	1	1	0
219621_at	1	1	0
219501_at	1	1	0
218951_s_at	1	1	0
218875_s_at	1	1	0
220026_at	1	1	0
218115_at	1	1	0
218254_s_at	1	1	0
218253_s_at	2	1	0
218248_at	1	1	0
218232_at	1	1	0
218206_x_at	1	1	0
218205_s_at	1	1	0
218198_at	1	1	0
218108_at	2	1	0
218282_at	1	1	0
218047_at	1	1	0
218020_s_at	1	1	0
218009_s_at	1	1	0
217974_at	1	1	0
217942_at	1	1	0
217940_s_at	1	1	0
217908_s_at	1	1	0
218277_s_at	1	1	0
218285_s_at	1	1	0
218821_at	1	1	0
218612_s_at	1	1	0
218807_at	2	1	0
218806_s_at	2	1	0
218793_s_at	1	1	0
218755_at	1	1	0
218696_at	1	1	0
218667_at	1	1	0
218626_at	1	1	0
218584_at	1	1	0
218323_at	2	1	0
218542_at	1	1	0
218519_at	1	1	0
218480_at	1	1	0
218417_s_at	2	1	0
218416_s_at	2	1	0
218393_s_at	1	1	0
218353_at	1	1	0
219994_at	2	1	0
220049_s_at	2	1	0
211580_s_at	1	1	0
222136_x_at	1	1	0
222281_s_at	1	1	0
222272_x_at	1	1	0
222271_at	1	1	0
222170_at	1	1	0
222149_x_at	1	1	0
222148_s_at	2	1	0
222139_at	1	1	0
222126_at	1	1	0
222297_x_at	1	1	0
221990_at	1	1	0
221936_x_at	1	1	0
221864_at	1	1	0
221839_s_at	1	1	0
221808_at	1	1	0
221782_at	1	1	0
221759_at	1	1	0
222291_at	2	1	0
222315_at	1	1	0
221606_s_at	1	1	0
39318_at	1	1	0
564_at	1	1	0
55872_at	1	1	0
50374_at	1	1	0
41856_at	1	1	0
41660_at	1	1	0
41160_at	1	1	0
40687_at	1	1	0
36994_at	1	1	0
222352_at	1	1	0
36499_at	1	1	0
36019_at	1	1	0
36004_at	2	1	0
35671_at	1	1	0
32402_s_at	1	1	0
32069_at	1	1	0
31846_at	3	1	1
221652_s_at	1	1	0
221568_s_at	1	1	0
220122_at	1	1	0
220602_s_at	1	1	0
220827_at	1	1	0
220809_at	1	1	0
220766_at	1	1	0
220755_s_at	1	1	0
220743_at	1	1	0
220679_s_at	1	1	0
220609_at	1	1	0
220454_s_at	1	1	0
220994_s_at	1	1	0
220381_at	1	1	0
220360_at	1	1	0
220355_s_at	1	1	0
220207_at	1	1	0
220191_at	1	1	0
220185_at	1	1	0
220152_at	1	1	0
220841_s_at	1	1	0
221001_at	1	1	0
221526_x_at	3	1	1
221194_s_at	2	1	0
221462_x_at	1	1	0
221439_at	1	1	0
221389_at	1	1	0
221356_x_at	1	1	0
221270_s_at	1	1	0
221231_s_at	1	1	0
221195_at	2	1	0
221151_at	1	1	0
221023_s_at	1	1	0
221142_s_at	1	1	0
221113_s_at	1	1	0
221110_x_at	1	1	0
221107_at	1	1	0
221088_s_at	1	1	0
221074_at	1	1	0
221058_s_at	2	1	0
217901_at	2	1	0
217900_at	2	1	0
217898_at	1	1	0
213665_at	1	1	0
213827_at	1	1	0
213809_x_at	1	1	0
213806_at	1	1	0
213802_at	1	1	0
213771_at	1	1	0
213743_at	1	1	0
213679_at	1	1	0
213656_s_at	1	1	0
213917_at	1	1	0
213626_at	1	1	0
213621_s_at	1	1	0
213594_x_at	1	1	0
213564_x_at	1	1	0
213518_at	1	1	0
213443_at	1	1	0
213432_at	1	1	0
213888_s_at	1	1	0
213939_s_at	1	1	0
213332_at	1	1	0
214416_at	1	1	0
214565_s_at	1	1	0
214529_at	1	1	0
214502_at	1	1	0
214500_at	1	1	0
214471_x_at	1	1	0
214448_x_at	2	1	0
214444_s_at	1	1	0
214366_s_at	1	1	0
213966_at	1	1	0
214153_at	1	1	0
214067_at	1	1	0
214062_x_at	2	1	0
214043_at	1	1	0
214039_s_at	2	1	0
213974_at	2	1	0
213973_at	1	1	0
213374_x_at	2	1	0
213141_at	1	1	0
217892_s_at	1	1	0
211912_at	1	1	0
212092_at	2	1	0
212050_at	1	1	0
212035_s_at	2	1	0
212034_s_at	2	1	0
211998_at	1	1	0
211941_s_at	1	1	0
211917_s_at	1	1	0
211886_s_at	1	1	0
212155_at	1	1	0
211818_s_at	1	1	0
211800_s_at	2	1	0
211682_x_at	1	1	0
211677_x_at	1	1	0
211644_x_at	1	1	0
211621_at	1	1	0
211617_at	1	1	0
212094_at	2	1	0
212189_s_at	1	1	0
213068_at	1	1	0
212594_at	1	1	0
213030_s_at	1	1	0
212999_x_at	1	1	0
212956_at	1	1	0
212950_at	1	1	0
212833_at	1	1	0
212713_at	1	1	0
212697_at	1	1	0
212570_at	1	1	0
212252_at	2	1	0
212429_s_at	1	1	0
212425_at	1	1	0
212395_s_at	1	1	0
212355_at	1	1	0
212354_at	1	1	0
212349_at	1	1	0
212331_at	1	1	0
214566_at	1	1	0
214639_s_at	1	1	0
214669_x_at	1	1	0
216710_x_at	1	1	0
216872_at	1	1	0
216866_s_at	1	1	0
216859_x_at	1	1	0
216839_at	1	1	0
216834_at	1	1	0
216803_at	1	1	0
216712_at	1	1	0
216673_at	1	1	0
217010_s_at	2	1	0
216612_x_at	1	1	0
216535_at	1	1	0
216506_x_at	1	1	0
216482_x_at	1	1	0
216478_at	1	1	0
216371_at	1	1	0
216353_s_at	1	1	0
217001_x_at	1	1	0
217021_at	1	1	0
214866_at	1	1	0
217375_at	1	1	0
217886_at	1	1	0
217751_at	1	1	0
217655_at	1	1	0
217586_x_at	1	1	0
217555_at	1	1	0
217506_at	1	1	0
217411_s_at	1	1	0
217351_at	1	1	0
217080_s_at	1	1	0
217336_at	4	1	1
217300_at	1	1	0
217290_at	1	1	0
217286_s_at	1	1	0
217266_at	1	1	0
217191_x_at	1	1	0
217179_x_at	1	1	0
216326_s_at	2	1	0
216168_at	1	1	0
216150_at	1	1	0
215238_s_at	1	1	0
215511_at	1	1	0
215367_at	1	1	0
215356_at	1	1	0
215352_at	1	1	0
215328_at	1	1	0
215298_at	1	1	0
215253_s_at	1	1	0
215135_at	1	1	0
216145_at	1	1	0
215076_s_at	1	1	0
215023_s_at	2	1	0
215017_s_at	1	1	0
214981_at	1	1	0
214972_at	1	1	0
214890_s_at	2	1	0
214871_x_at	1	1	0
215517_at	1	1	0
215523_at	1	1	0
215632_at	1	1	0
215640_at	1	1	0
216124_at	1	1	0
216114_at	1	1	0
216106_at	1	1	0
216041_x_at	2	1	0
216000_at	1	1	0
215995_x_at	1	1	0
215942_s_at	1	1	0
215892_at	1	1	0
215861_at	1	1	0
215848_at	1	1	0
215839_at	1	1	0
215790_at	1	1	0
215767_at	1	1	0
215739_s_at	2	1	0
215655_at	1	1	0
1431_at	1	1	0

## Sheet: Paclitaxel
	Number of Cliques	Node Max Clique Size	Node Clustering Coeff
204695_at	9	94	0.246377
216212_s_at	10	77	0.226064
200673_at	8	69	0.263158
206499_s_at	8	59	0.213213
200753_x_at	8	58	0.284034
201478_s_at	10	55	0.269906
218278_at	8	55	0.252101
221712_s_at	8	53	0.308468
212691_at	7	44	0.174964
202073_at	7	43	0.226381
205004_at	10	43	0.266667
218590_at	10	42	0.325758
201479_at	10	41	0.333333
210053_at	7	40	0.268966
201197_at	8	40	0.330049
219531_at	8	40	0.343915
202377_at	8	37	0.268966
202351_at	11	36	0.25
212844_at	8	35	0.413333
201499_s_at	8	35	0.37037
205527_s_at	9	29	0.471861
212456_at	10	28	0.34188
200020_at	6	28	0.181538
208901_s_at	8	27	0.363636
209520_s_at	7	25	0.319048
214583_at	8	24	0.304348
201196_s_at	8	24	0.369565
202378_s_at	8	24	0.320158
210986_s_at	12	23	0.44
215747_s_at	6	23	0.32381
214247_s_at	12	22	0.498024
208828_at	7	22	0.288538
220688_s_at	7	22	0.290043
205085_at	7	21	0.45098
221549_at	6	21	0.272727
209527_at	7	20	0.27668
218565_at	7	20	0.264493
206116_s_at	12	20	0.46
210987_x_at	12	20	0.46
202238_s_at	12	20	0.310345
204127_at	9	20	0.268116
219201_s_at	9	19	0.371542
204768_s_at	7	19	0.397059
202074_s_at	6	19	0.237154
203758_at	7	18	0.345029
201163_s_at	8	18	0.590476
202264_s_at	6	18	0.339181
202899_s_at	8	17	0.290043
219006_at	6	17	0.278947
208910_s_at	10	17	0.567251
204627_s_at	8	16	0.372549
32094_at	12	16	0.610526
201748_s_at	8	16	0.405229
201680_x_at	8	15	0.45098
202115_s_at	7	14	0.404412
204087_s_at	5	12	0.257143
210180_s_at	4	12	0.348485
206752_s_at	5	12	0.176471
211576_s_at	8	12	0.619048
215089_s_at	6	12	0.384615
204128_s_at	9	12	0.405229
202551_s_at	7	11	0.358333
216226_at	6	11	0.318681
201474_s_at	8	11	0.313725
209162_s_at	7	11	0.571429
212082_s_at	7	11	0.333333
209161_at	7	11	0.52381
219969_at	7	11	0.525641
204767_s_at	6	11	0.417582
202350_s_at	9	11	0.418301
209834_at	12	11	0.631579
218398_at	5	10	0.143791
201742_x_at	4	10	0.272727
211981_at	12	10	0.676471
218443_s_at	5	10	0.333333
201747_s_at	7	10	0.435897
201305_x_at	7	9	0.621212
217099_s_at	9	9	0.648352
214214_s_at	10	9	0.666667
204459_at	8	9	0.475
217221_x_at	6	9	0.509091
204831_at	6	9	0.282051
217731_s_at	5	9	0.363636
201162_at	8	9	0.651515
212334_at	6	9	0.490909
205279_s_at	9	9	0.495238
210802_s_at	5	9	0.4
208984_x_at	6	8	0.409091
211980_at	12	8	0.708333
218653_at	5	8	0.363636
214177_s_at	5	8	0.5
210178_x_at	4	8	0.288889
217106_x_at	6	8	0.472727
202733_at	5	8	0.527778
202159_at	4	7	0.222222
202552_s_at	7	7	0.515152
217915_s_at	6	7	0.484848
220526_s_at	5	7	0.355556
205748_s_at	3	7	0.0833333
220938_s_at	5	7	0.311111
218244_at	7	7	0.346154
204514_at	8	7	0.454545
209777_s_at	6	6	0.527778
209250_at	4	6	0.321429
221038_at	4	6	0.380952
221513_s_at	10	6	0.681319
217189_s_at	5	6	0.361111
204405_x_at	5	6	0.444444
202313_at	5	6	0.678571
221514_at	10	6	0.714286
213089_at	4	6	0.428571
221864_at	5	6	0.25
202230_s_at	4	6	0.277778
212885_at	4	6	0.25
211964_at	12	6	0.742857
218593_at	3	6	0.285714
200775_s_at	4	6	0.357143
208361_s_at	5	5	0.761905
215905_s_at	5	5	0.464286
206174_s_at	7	5	0.555556
214696_at	7	5	0.6
211686_s_at	5	5	0.333333
218993_at	8	5	0.581818
201562_s_at	4	5	0.357143
201399_s_at	5	5	0.52381
219321_at	4	4	0.4
220086_at	4	4	0.266667
201997_s_at	3	4	0.2
219915_s_at	5	4	0.47619
211456_x_at	7	4	0.638889
201776_s_at	2	4	0
218479_s_at	4	4	0.4
203782_s_at	4	4	0.4
206461_x_at	7	4	0.638889
206451_at	2	4	0
218250_s_at	5	4	0.714286
218116_at	3	4	0.1
214499_s_at	3	4	0.4
201398_s_at	5	4	0.428571
205280_at	7	4	0.75
31807_at	4	4	0.333333
200990_at	4	4	0.333333
200892_s_at	4	4	0.266667
218017_s_at	7	4	0.714286
203529_at	7	4	0.857143
204147_s_at	3	4	0.4
202680_at	5	3	0.733333
215694_at	2	3	0
217850_at	3	3	0.166667
220232_at	3	3	0.166667
215561_s_at	3	3	0.2
220966_x_at	7	3	0.821429
201761_at	3	3	0.5
221598_s_at	5	3	0.666667
214727_at	4	3	0.6
201306_s_at	7	3	0.821429
213334_x_at	7	3	0.571429
AFFX-HUMISGF3A/M97935_3_at	3	3	0.333333
213594_x_at	3	3	0.333333
203941_at	5	3	0.8
204258_at	5	3	0.47619
218281_at	3	3	0.333333
213605_s_at	4	3	0.6
204507_s_at	2	3	0
218544_s_at	6	3	0.761905
207830_s_at	3	3	0.333333
205655_at	2	3	0
217601_at	4	3	0.5
218188_s_at	3	3	0.333333
208581_x_at	7	3	0.714286
216858_x_at	4	3	0.4
205575_at	5	3	0.6
209100_at	2	3	0
219198_at	4	3	0.4
216336_x_at	7	3	0.75
204097_s_at	8	3	0.75
205565_s_at	4	3	0.5
200915_x_at	4	2	0.833333
212166_at	5	2	0.8
213429_at	12	2	0.969697
204835_at	3	2	0.333333
204771_s_at	2	2	0
212313_at	5	2	0.9
212285_s_at	2	2	0
200678_x_at	3	2	0.333333
201276_at	3	2	0.333333
201207_at	7	2	0.714286
200887_s_at	3	2	0.666667
206095_s_at	4	2	0.666667
206919_at	4	2	0.5
201537_s_at	3	2	0.666667
201538_s_at	3	2	0.666667
209278_s_at	2	2	0
204017_at	4	2	0.833333
203106_s_at	2	2	0
202602_s_at	2	2	0
204115_at	5	2	0.8
208868_s_at	3	2	0.666667
210733_at	3	2	0.666667
204387_x_at	4	2	0.666667
210830_s_at	2	2	0
201996_s_at	4	2	0.5
201794_s_at	4	2	0.5
211458_s_at	3	2	0.666667
207431_s_at	3	2	0.666667
209277_at	2	2	0
211721_s_at	3	2	0.333333
209748_at	3	2	0.333333
AFFX-HUMISGF3A/M97935_MB_at	3	2	0.333333
177_at	3	2	0.333333
218096_at	5	2	0.6
214299_at	3	2	0.333333
214436_at	4	2	0.5
218754_at	3	2	0.333333
218772_x_at	2	2	0
218997_at	3	2	0.333333
214962_s_at	2	2	0
215011_at	5	2	0.9
219092_s_at	4	2	0.666667
221767_x_at	2	2	0
219291_at	2	2	0
215207_x_at	2	2	0
215336_at	4	2	0.833333
220885_s_at	3	2	0.666667
215587_x_at	3	2	0.666667
220184_at	2	2	0
218303_x_at	2	2	0
222044_at	2	2	0
214220_s_at	2	2	0
213882_at	2	2	0
217732_s_at	5	2	0.9
203405_at	1	1	0
203896_s_at	3	1	1
203895_at	3	1	1
203853_s_at	1	1	0
203797_at	1	1	0
217745_s_at	1	1	0
203762_s_at	1	1	0
205439_at	1	1	0
219337_at	1	1	0
203715_at	1	1	0
203692_s_at	1	1	0
219342_at	1	1	0
203523_at	1	1	0
203227_s_at	2	1	0
203983_at	1	1	0
205443_at	2	1	0
203177_x_at	3	1	1
203167_at	2	1	0
219381_at	1	1	0
202943_s_at	1	1	0
205472_s_at	1	1	0
219413_at	1	1	0
202833_s_at	2	1	0
202818_s_at	1	1	0
219607_s_at	1	1	0
219613_s_at	1	1	0
217666_at	1	1	0
219687_at	3	1	1
202554_s_at	1	1	0
219261_at	2	1	0
205261_at	1	1	0
218164_at	3	1	1
204006_s_at	1	1	0
218089_at	1	1	0
204644_at	1	1	0
218341_at	1	1	0
204559_s_at	2	1	0
218385_at	1	1	0
218450_at	2	1	0
204815_s_at	1	1	0
204506_at	2	1	0
204492_at	3	1	1
218535_s_at	2	1	0
204458_at	1	1	0
204429_s_at	1	1	0
218537_at	2	1	0
218558_s_at	3	1	1
204360_s_at	1	1	0
218650_at	2	1	0
204249_s_at	1	1	0
218082_s_at	1	1	0
218730_s_at	1	1	0
204137_at	1	1	0
217908_s_at	1	1	0
219798_s_at	1	1	0
217890_s_at	2	1	0
218887_at	1	1	0
217816_s_at	1	1	0
219026_s_at	1	1	0
205203_at	3	1	1
205237_at	1	1	0
204013_s_at	1	1	0
219700_at	1	1	0
202293_at	1	1	0
202402_s_at	1	1	0
201158_at	1	1	0
201016_at	1	1	0
201042_at	1	1	0
201072_s_at	1	1	0
201151_s_at	3	1	1
201152_s_at	3	1	1
201153_s_at	3	1	1
37462_i_at	1	1	0
200989_at	1	1	0
37278_at	1	1	0
35150_at	2	1	0
32042_at	1	1	0
222366_at	1	1	0
222359_x_at	1	1	0
222358_x_at	1	1	0
40093_at	1	1	0
200938_s_at	1	1	0
201377_at	3	1	1
200736_s_at	1	1	0
91617_at	2	1	0
200050_at	2	1	0
200054_at	2	1	0
78047_s_at	1	1	0
632_at	1	1	0
200701_at	2	1	0
52651_at	1	1	0
41386_i_at	1	1	0
51176_at	4	1	1
200866_s_at	3	1	1
200872_at	1	1	0
200878_at	1	1	0
47083_at	2	1	0
45714_at	2	1	0
222313_at	1	1	0
222310_at	1	1	0
220046_s_at	4	1	1
220656_at	1	1	0
201959_s_at	1	1	0
221227_x_at	4	1	1
220899_at	3	1	1
202060_at	1	1	0
220843_s_at	1	1	0
220721_at	1	1	0
220612_at	1	1	0
201826_s_at	1	1	0
220458_at	1	1	0
220414_at	2	1	0
217630_at	1	1	0
220409_at	1	1	0
220255_at	2	1	0
220164_s_at	1	1	0
201850_at	1	1	0
221260_s_at	1	1	0
222266_at	1	1	0
221804_s_at	1	1	0
221929_at	1	1	0
221883_at	1	1	0
201494_at	1	1	0
221845_s_at	2	1	0
201512_s_at	1	1	0
201536_at	3	1	1
221746_at	3	1	1
221285_at	1	1	0
201584_s_at	2	1	0
221604_s_at	1	1	0
221536_s_at	2	1	0
221497_x_at	2	1	0
221449_s_at	1	1	0
221379_at	1	1	0
217633_at	1	1	0
213629_x_at	7	1	1
217534_at	1	1	0
210891_s_at	1	1	0
211174_s_at	2	1	0
211208_s_at	2	1	0
211245_x_at	1	1	0
211284_s_at	3	1	1
211333_s_at	1	1	0
211429_s_at	2	1	0
215204_at	1	1	0
215156_at	2	1	0
215103_at	1	1	0
211640_x_at	1	1	0
211667_x_at	1	1	0
211856_x_at	1	1	0
214775_at	1	1	0
211966_at	12	1	1
214735_at	1	1	0
211164_at	2	1	0
210886_x_at	3	1	1
217500_at	2	1	0
210849_s_at	2	1	0
210020_x_at	1	1	0
210034_s_at	2	1	0
210035_s_at	1	1	0
215599_at	4	1	1
210075_at	1	1	0
210152_at	1	1	0
215401_at	2	1	0
210193_at	1	1	0
210241_s_at	3	1	1
210415_s_at	2	1	0
210524_x_at	7	1	1
215361_at	1	1	0
215352_at	1	1	0
210811_s_at	3	1	1
215346_at	2	1	0
214709_s_at	4	1	1
211994_at	1	1	0
212048_s_at	1	1	0
212049_at	1	1	0
212697_at	1	1	0
212709_at	1	1	0
212804_s_at	7	1	1
214062_x_at	1	1	0
212862_at	1	1	0
213936_x_at	1	1	0
213171_s_at	1	1	0
213188_s_at	2	1	0
213189_at	2	1	0
213871_s_at	2	1	0
213347_x_at	3	1	1
213411_at	2	1	0
213427_at	1	1	0
213725_x_at	1	1	0
213492_at	1	1	0
212563_at	2	1	0
212514_x_at	1	1	0
212509_s_at	3	1	1
214377_s_at	1	1	0
212160_at	1	1	0
214420_s_at	1	1	0
212182_at	1	1	0
212220_at	2	1	0
212249_at	1	1	0
212259_s_at	5	1	1
212290_at	1	1	0
212478_at	3	1	1
214319_at	1	1	0
212330_at	3	1	1
212375_at	1	1	0
212381_at	1	1	0
212444_at	2	1	0
214221_at	2	1	0
209982_s_at	1	1	0
209917_s_at	3	1	1
209876_at	1	1	0
208263_at	1	1	0
206840_at	1	1	0
217128_s_at	1	1	0
207059_at	1	1	0
217111_at	1	1	0
207462_at	1	1	0
207620_s_at	2	1	0
207736_s_at	1	1	0
207746_at	1	1	0
217019_at	3	1	1
207869_s_at	2	1	0
207956_x_at	1	1	0
207976_at	1	1	0
208039_at	1	1	0
208064_s_at	1	1	0
208101_s_at	2	1	0
206813_at	1	1	0
217138_x_at	1	1	0
206625_at	1	1	0
206366_x_at	1	1	0
205902_at	1	1	0
206042_x_at	1	1	0
213555_at	1	1	0
206098_at	1	1	0
217451_at	1	1	0
217291_at	1	1	0
206378_at	1	1	0
206602_s_at	1	1	0
206379_at	1	1	0
206414_s_at	1	1	0
217209_at	1	1	0
217185_s_at	2	1	0
217165_x_at	7	1	1
206540_at	1	1	0
208109_s_at	2	1	0
208302_at	1	1	0
215664_s_at	1	1	0
216877_at	2	1	0
216342_x_at	3	1	1
216334_s_at	1	1	0
216211_at	1	1	0
209229_s_at	2	1	0
216118_at	2	1	0
216041_x_at	3	1	1
216030_s_at	1	1	0
209339_at	1	1	0
209391_at	6	1	1
215944_at	1	1	0
215829_at	1	1	0
209580_s_at	1	1	0
215810_x_at	1	1	0
209773_s_at	1	1	0
215723_s_at	3	1	1
216386_at	1	1	0
208916_at	1	1	0
216397_s_at	2	1	0
208586_s_at	1	1	0
208364_at	2	1	0
208368_s_at	3	1	1
208391_s_at	1	1	0
208429_x_at	1	1	0
208435_s_at	1	1	0
216876_s_at	1	1	0
208624_s_at	1	1	0
216534_at	1	1	0
208634_s_at	1	1	0
208766_s_at	1	1	0
216837_at	1	1	0
216722_at	1	1	0
208869_s_at	3	1	1
208890_s_at	2	1	0
217482_at	1	1	0

## Sheet: Sirolimus
	Number of Cliques	Node Max Clique Size	Node Clustering Coeff
208672_s_at	3	13	0.10989
200753_x_at	7	12	0.258333
200610_s_at	7	7	0.294872
200773_x_at	7	5	0.622222
205393_s_at	3	5	0.266667
208910_s_at	4	5	0.321429
200772_x_at	7	4	0.75
221987_s_at	4	4	0.333333
221931_s_at	3	4	0.1
211651_s_at	3	4	0.3
221622_s_at	5	4	0.285714
200812_at	2	4	0
204886_at	3	4	0.2
202884_s_at	3	4	0.1
205394_at	5	4	0.428571
207595_s_at	2	4	0
208759_at	2	4	0
208896_at	2	4	0
214499_s_at	4	4	0.266667
218575_at	2	4	0
200649_at	3	4	0.1
209092_s_at	4	4	0.333333
209421_at	3	4	0.3
209748_at	3	4	0.3
45633_at	3	4	0.3
219432_at	3	3	0.166667
205527_s_at	4	3	0.6
204115_at	2	3	0
203362_s_at	3	3	0.333333
218627_at	2	3	0
201477_s_at	2	3	0
214177_s_at	3	3	0.166667
214214_s_at	4	3	0.6
216384_x_at	7	3	0.892857
219244_s_at	3	3	0.2
204812_at	5	3	0.466667
204688_at	3	3	0.166667
201389_at	3	3	0.333333
201310_s_at	3	3	0.166667
203302_at	3	3	0.166667
203622_s_at	3	3	0.166667
219177_at	4	3	0.266667
219531_at	3	3	0.166667
203203_s_at	2	3	0
209034_at	3	3	0.166667
200018_at	3	3	0.166667
202231_at	3	3	0.5
202232_s_at	3	3	0.5
200072_s_at	3	3	0.333333
201756_at	2	3	0
202330_s_at	2	3	0
200626_s_at	3	3	0.2
201713_s_at	3	3	0.3
202690_s_at	2	3	0
217895_at	2	3	0
202769_at	4	3	0.5
211921_x_at	7	3	0.892857
200892_s_at	3	3	0.5
208549_x_at	7	3	0.892857
203086_at	3	3	0.333333
217909_s_at	3	2	0.666667
203087_s_at	3	2	0.666667
216515_x_at	7	2	0.761905
203370_s_at	4	2	0.5
215629_s_at	2	2	0
203646_at	5	2	0.7
203721_s_at	2	2	0
65884_at	2	2	0
213708_s_at	3	2	0.666667
203967_at	2	2	0
207786_at	3	2	0.333333
209572_s_at	2	2	0
209258_s_at	2	2	0
209194_at	2	2	0
210005_at	2	2	0
209190_s_at	3	2	0.333333
210625_s_at	3	2	0.333333
210802_s_at	3	2	0.333333
208863_s_at	3	2	0.666667
211559_s_at	4	2	0.666667
211615_s_at	2	2	0
207838_x_at	3	2	0.666667
207724_s_at	3	2	0.333333
215136_s_at	2	2	0
212714_at	2	2	0
212834_at	3	2	0.333333
213483_at	3	2	0.333333
213535_s_at	7	2	0.761905
214121_x_at	4	2	0.5
204839_at	2	2	0
214157_at	2	2	0
204767_s_at	3	2	0.333333
214454_at	3	2	0.333333
204492_at	3	2	0.333333
204367_at	2	2	0
202026_at	3	2	0.333333
203647_s_at	5	2	0.6
201505_at	3	2	0.666667
201563_at	3	2	0.333333
201528_at	4	2	0.666667
200714_x_at	2	2	0
219030_at	3	2	0.333333
200877_at	2	2	0
219158_s_at	3	2	0.333333
201675_at	3	2	0.333333
200624_s_at	3	2	0.333333
219226_at	3	2	0.333333
219648_at	3	2	0.666667
218757_s_at	2	2	0
201529_s_at	4	2	0.666667
200999_s_at	2	1	0
207211_at	1	1	0
207065_at	1	1	0
207961_x_at	1	1	0
207113_s_at	1	1	0
200974_at	1	1	0
207139_at	1	1	0
207209_at	1	1	0
201005_at	1	1	0
207294_at	1	1	0
207643_s_at	3	1	1
207302_at	1	1	0
200987_x_at	3	1	1
207778_at	1	1	0
207400_at	2	1	0
207405_s_at	1	1	0
207746_at	1	1	0
207543_s_at	2	1	0
200992_at	2	1	0
206850_at	1	1	0
201908_at	2	1	0
201057_s_at	1	1	0
201072_s_at	2	1	0
201198_s_at	2	1	0
205061_s_at	3	1	1
205260_s_at	1	1	0
205288_at	1	1	0
205289_at	1	1	0
205391_x_at	1	1	0
201175_at	1	1	0
201091_s_at	1	1	0
201083_s_at	2	1	0
205411_at	1	1	0
201075_s_at	2	1	0
205550_s_at	2	1	0
206675_s_at	2	1	0
205598_at	1	1	0
205603_s_at	1	1	0
205628_at	2	1	0
205652_s_at	4	1	1
205677_s_at	1	1	0
205755_at	1	1	0
205781_at	1	1	0
205908_s_at	1	1	0
205944_s_at	1	1	0
206139_at	1	1	0
206158_s_at	1	1	0
206263_at	1	1	0
208258_s_at	1	1	0
208003_s_at	1	1	0
209182_s_at	1	1	0
208991_at	2	1	0
200707_at	2	1	0
208992_s_at	2	1	0
200660_at	2	1	0
209069_s_at	3	1	1
209081_s_at	2	1	0
200658_s_at	2	1	0
209082_s_at	2	1	0
200646_s_at	3	1	1
209146_at	1	1	0
200613_at	2	1	0
208013_s_at	1	1	0
200054_at	2	1	0
209257_s_at	2	1	0
200040_at	1	1	0
209259_s_at	2	1	0
209309_at	1	1	0
209333_at	1	1	0
200033_at	2	1	0
200028_s_at	2	1	0
209453_at	1	1	0
200005_at	1	1	0
208918_s_at	1	1	0
200771_at	2	1	0
208874_x_at	2	1	0
200777_s_at	1	1	0
208234_x_at	1	1	0
204995_at	1	1	0
208265_at	1	1	0
208335_s_at	1	1	0
208373_s_at	1	1	0
208476_s_at	1	1	0
208491_s_at	1	1	0
208540_x_at	2	1	0
200935_at	1	1	0
208642_s_at	1	1	0
200879_s_at	1	1	0
208739_x_at	2	1	0
200859_x_at	3	1	1
208761_s_at	1	1	0
200807_s_at	2	1	0
200785_s_at	2	1	0
208763_s_at	1	1	0
200784_s_at	1	1	0
208775_at	1	1	0
208827_at	2	1	0
208829_at	1	1	0
205055_at	2	1	0
201253_s_at	1	1	0
204908_s_at	2	1	0
203138_at	1	1	0
202786_at	1	1	0
202796_at	1	1	0
202811_at	1	1	0
202830_s_at	3	1	1
202887_s_at	1	1	0
202923_s_at	1	1	0
203027_s_at	1	1	0
203035_s_at	1	1	0
201656_at	2	1	0
201632_at	1	1	0
203199_s_at	1	1	0
203643_at	1	1	0
203202_at	2	1	0
201626_at	2	1	0
203353_s_at	1	1	0
203358_s_at	3	1	1
201625_s_at	2	1	0
203369_x_at	4	1	1
203425_s_at	1	1	0
203431_s_at	1	1	0
203480_s_at	1	1	0
201558_at	2	1	0
202770_s_at	4	1	1
202762_at	2	1	0
201687_s_at	1	1	0
202743_at	1	1	0
201841_s_at	1	1	0
201795_at	1	1	0
202094_at	1	1	0
201776_s_at	2	1	0
202168_at	3	1	1
202176_at	1	1	0
202200_s_at	2	1	0
201775_s_at	2	1	0
202252_at	1	1	0
202284_s_at	2	1	0
202321_at	1	1	0
201714_at	1	1	0
202352_s_at	1	1	0
202450_s_at	1	1	0
202507_s_at	1	1	0
202508_s_at	1	1	0
202571_s_at	1	1	0
202656_s_at	2	1	0
202657_s_at	2	1	0
201697_s_at	1	1	0
201691_s_at	1	1	0
201551_s_at	1	1	0
209642_at	1	1	0
204907_s_at	2	1	0
204695_at	3	1	1
204512_at	1	1	0
204565_at	1	1	0
204596_s_at	1	1	0
204625_s_at	1	1	0
204640_s_at	1	1	0
204677_at	1	1	0
201460_at	3	1	1
201457_x_at	2	1	0
204682_at	2	1	0
201414_s_at	1	1	0
204696_s_at	3	1	1
203666_at	1	1	0
204754_at	1	1	0
204762_s_at	1	1	0
201371_s_at	1	1	0
201370_s_at	3	1	1
201311_s_at	1	1	0
201309_x_at	3	1	1
201277_s_at	2	1	0
201996_s_at	1	1	0
201233_at	2	1	0
201199_s_at	2	1	0
204507_s_at	2	1	0
204506_at	2	1	0
201461_s_at	3	1	1
204432_at	1	1	0
203696_s_at	2	1	0
203778_at	1	1	0
203813_s_at	1	1	0
203857_s_at	2	1	0
203891_s_at	1	1	0
203933_at	1	1	0
201502_s_at	1	1	0
203968_s_at	2	1	0
203978_at	1	1	0
204015_s_at	1	1	0
204026_s_at	1	1	0
204078_at	1	1	0
204114_at	1	1	0
201497_x_at	1	1	0
204134_at	1	1	0
204136_at	1	1	0
204258_at	1	1	0
204340_at	1	1	0
201473_at	1	1	0
204368_at	1	1	0
204405_x_at	3	1	1
209600_s_at	3	1	1
210685_s_at	1	1	0
209682_at	1	1	0
218634_at	2	1	0
218077_s_at	1	1	0
218100_s_at	1	1	0
218115_at	2	1	0
218135_at	1	1	0
218350_s_at	1	1	0
218397_at	1	1	0
218398_at	3	1	1
218401_s_at	1	1	0
218418_s_at	1	1	0
218436_at	1	1	0
218465_at	2	1	0
218466_at	2	1	0
218602_s_at	1	1	0
218606_at	1	1	0
218636_s_at	2	1	0
218014_at	2	1	0
218662_s_at	2	1	0
218663_at	2	1	0
218741_at	1	1	0
218803_at	1	1	0
218816_at	1	1	0
218822_s_at	1	1	0
218867_s_at	1	1	0
218877_s_at	1	1	0
218924_s_at	1	1	0
218927_s_at	1	1	0
219065_s_at	1	1	0
219067_s_at	1	1	0
219072_at	1	1	0
219075_at	1	1	0
218017_s_at	2	1	0
217988_at	1	1	0
219297_at	1	1	0
217342_x_at	1	1	0
216406_at	1	1	0
216457_s_at	1	1	0
216470_x_at	2	1	0
216511_s_at	4	1	1
216525_x_at	3	1	1
216856_s_at	2	1	0
216941_s_at	2	1	0
216962_at	3	1	1
217029_at	1	1	0
217034_at	1	1	0
217106_x_at	3	1	1
217153_at	1	1	0
217242_at	1	1	0
217289_s_at	3	1	1
217392_at	1	1	0
217949_s_at	1	1	0
217419_x_at	1	1	0
217461_x_at	1	1	0
217485_x_at	3	1	1
217535_at	1	1	0
217543_s_at	1	1	0
217591_at	2	1	0
217684_at	1	1	0
217765_at	1	1	0
217818_s_at	1	1	0
217829_s_at	1	1	0
217851_s_at	2	1	0
217853_at	2	1	0
217905_at	1	1	0
217929_s_at	1	1	0
219208_at	1	1	0
219322_s_at	1	1	0
209687_at	1	1	0
222363_at	1	1	0
221580_s_at	3	1	1
221669_s_at	1	1	0
221743_at	1	1	0
221757_at	1	1	0
221799_at	2	1	0
221831_at	1	1	0
221873_at	1	1	0
221908_at	1	1	0
222039_at	1	1	0
222191_s_at	1	1	0
222212_s_at	1	1	0
222267_at	1	1	0
222276_at	1	1	0
222317_at	2	1	0
31826_at	1	1	0
221559_s_at	3	1	1
31874_at	2	1	0
34408_at	1	1	0
35666_at	1	1	0
36552_at	2	1	0
36907_at	2	1	0
37226_at	1	1	0
37408_at	3	1	1
41856_at	1	1	0
45526_g_at	1	1	0
46270_at	1	1	0
50221_at	1	1	0
53071_s_at	1	1	0
55093_at	2	1	0
57540_at	1	1	0
221560_at	1	1	0
221410_x_at	1	1	0
219341_at	1	1	0
220240_s_at	1	1	0
219371_s_at	1	1	0
219479_at	1	1	0
219603_s_at	1	1	0
219611_s_at	1	1	0
219650_at	2	1	0
219693_at	2	1	0
219745_at	1	1	0
219897_at	1	1	0
219917_at	1	1	0
219942_at	1	1	0
219943_s_at	1	1	0
220033_at	1	1	0
220123_at	1	1	0
220173_at	1	1	0
220365_at	1	1	0
221252_s_at	1	1	0
220435_at	1	1	0
220458_at	1	1	0
220551_at	1	1	0
220572_at	1	1	0
220582_at	1	1	0
220592_at	1	1	0
220750_s_at	2	1	0
220847_x_at	1	1	0
220858_at	1	1	0
220943_s_at	1	1	0
221024_s_at	1	1	0
221079_s_at	1	1	0
221098_x_at	1	1	0
221165_s_at	1	1	0
216300_x_at	1	1	0
216154_at	1	1	0
216105_x_at	2	1	0
212262_at	2	1	0
211997_x_at	3	1	1
211999_at	3	1	1
212054_x_at	1	1	0
212090_at	1	1	0
212107_s_at	1	1	0
212126_at	1	1	0
212145_at	1	1	0
212172_at	1	1	0
212175_s_at	1	1	0
212187_x_at	1	1	0
212211_at	2	1	0
212219_at	1	1	0
212220_at	2	1	0
212235_at	1	1	0
212305_s_at	1	1	0
211969_at	1	1	0
212347_x_at	2	1	0
212458_at	1	1	0
212485_at	1	1	0
212489_at	1	1	0
212496_s_at	1	1	0
212515_s_at	1	1	0
212604_at	2	1	0
212721_at	1	1	0
212754_s_at	1	1	0
212761_at	4	1	1
212762_s_at	4	1	1
212802_s_at	1	1	0
212836_at	1	1	0
212992_at	2	1	0
211971_s_at	2	1	0
211955_at	2	1	0
216037_x_at	4	1	1
57588_at	1	1	0
209729_at	2	1	0
209747_at	1	1	0
209798_at	2	1	0
209838_at	1	1	0
209853_s_at	3	1	1
209858_x_at	1	1	0
209917_s_at	2	1	0
209944_at	1	1	0
210010_s_at	2	1	0
210073_at	1	1	0
210276_s_at	1	1	0
210567_s_at	2	1	0
210618_at	1	1	0
210648_x_at	2	1	0
210691_s_at	1	1	0
211950_at	1	1	0
210778_s_at	2	1	0
210886_x_at	2	1	0
210887_s_at	2	1	0
210947_s_at	1	1	0
211185_s_at	1	1	0
211218_at	1	1	0
211249_at	2	1	0
211380_s_at	1	1	0
211445_x_at	1	1	0
211504_x_at	2	1	0
211584_s_at	2	1	0
211721_s_at	1	1	0
211784_s_at	3	1	1
211786_at	1	1	0
212997_s_at	1	1	0
213040_s_at	1	1	0
213054_at	1	1	0
214960_at	3	1	1
214543_x_at	2	1	0
214582_at	2	1	0
214585_s_at	1	1	0
214664_at	2	1	0
214690_at	2	1	0
214716_at	1	1	0
214741_at	1	1	0
214746_s_at	1	1	0
214752_x_at	3	1	1
214756_x_at	3	1	1
214785_at	1	1	0
214826_at	1	1	0
214885_at	1	1	0
214910_s_at	1	1	0
214963_at	1	1	0
213199_at	2	1	0
215012_at	1	1	0
215040_at	1	1	0
215050_x_at	3	1	1
215177_s_at	2	1	0
215191_at	1	1	0
215221_at	1	1	0
215371_at	1	1	0
215399_s_at	2	1	0
215459_at	1	1	0
215469_at	1	1	0
215470_at	1	1	0
215537_x_at	1	1	0
215708_s_at	2	1	0
216016_at	1	1	0
214535_s_at	1	1	0
214525_x_at	1	1	0
214368_at	1	1	0
214363_s_at	3	1	1
213213_at	1	1	0
213310_at	1	1	0
213349_at	3	1	1
213351_s_at	3	1	1
213352_at	3	1	1
213372_at	1	1	0
213411_at	1	1	0
213421_x_at	2	1	0
213486_at	1	1	0
213499_at	1	1	0
213501_at	3	1	1
213545_x_at	2	1	0
213598_at	2	1	0
213610_s_at	1	1	0
213637_at	3	1	1
213643_s_at	1	1	0
213704_at	1	1	0
213746_s_at	3	1	1
213881_x_at	2	1	0
213971_s_at	2	1	0
214080_x_at	2	1	0
214102_at	1	1	0
214142_at	1	1	0
214176_s_at	1	1	0
214221_at	1	1	0
214262_at	2	1	0
214266_s_at	4	1	1
214313_s_at	1	1	0
214350_at	1	1	0
1053_at	2	1	0

## Sheet: Sorafenib
	Number of Cliques	Node Max Clique Size	Node Clustering Coeff
210827_s_at	7	7	0.363636
206116_s_at	5	7	0.2
210026_s_at	5	6	0.218182
213429_at	5	5	0.285714
216379_x_at	7	5	0.622222
201983_s_at	4	5	0.321429
211981_at	5	5	0.464286
206094_x_at	3	4	0.3
218461_at	3	4	0.1
211607_x_at	4	4	0.466667
212990_at	2	4	0
266_s_at	7	4	0.694444
209771_x_at	7	4	0.694444
209336_at	3	4	0.2
211964_at	5	4	0.428571
201510_at	5	4	0.285714
210984_x_at	4	3	0.5
206204_at	3	3	0.5
212351_at	3	3	0.166667
204114_at	4	3	0.5
202267_at	5	3	0.533333
201398_s_at	2	3	0
222173_s_at	4	3	0.3
209160_at	5	3	0.533333
208651_x_at	7	3	0.75
212974_at	2	3	0
209772_s_at	7	3	0.785714
209780_at	3	3	0.166667
208596_s_at	3	3	0.5
212115_at	2	2	0
212178_s_at	2	2	0
211966_at	5	2	0.8
204765_at	2	2	0
212476_at	2	2	0
220659_s_at	2	2	0
220585_at	6	2	0.666667
208946_s_at	2	2	0
208029_s_at	2	2	0
213358_at	2	2	0
212714_at	2	2	0
208650_s_at	7	2	0.904762
218018_at	3	2	0.333333
215125_s_at	3	2	0.666667
201517_at	2	2	0
214359_s_at	3	2	0.666667
209186_at	2	2	0
216594_x_at	5	2	0.7
209822_s_at	2	2	0
210733_at	2	2	0
209699_x_at	5	2	0.6
219261_at	2	2	0
201521_s_at	2	2	0
214642_x_at	2	2	0
221685_s_at	2	2	0
221536_s_at	2	2	0
206769_at	1	1	0
206838_at	1	1	0
206884_s_at	1	1	0
206665_s_at	2	1	0
206713_at	1	1	0
206746_at	1	1	0
207206_s_at	1	1	0
207094_at	1	1	0
206825_at	1	1	0
207018_s_at	1	1	0
207074_s_at	1	1	0
205799_s_at	1	1	0
207069_s_at	2	1	0
207064_s_at	2	1	0
206940_s_at	1	1	0
207052_at	2	1	0
207044_at	1	1	0
205765_at	1	1	0
205838_at	1	1	0
206615_s_at	2	1	0
206606_at	1	1	0
205906_at	1	1	0
205925_s_at	2	1	0
205935_at	1	1	0
206009_at	1	1	0
206012_at	1	1	0
206080_at	1	1	0
205822_s_at	2	1	0
206167_s_at	1	1	0
206207_at	1	1	0
206234_s_at	1	1	0
206248_at	1	1	0
206274_s_at	1	1	0
206300_s_at	3	1	1
206315_at	1	1	0
205807_s_at	2	1	0
207223_s_at	1	1	0
205862_at	1	1	0
206346_at	1	1	0
206408_at	1	1	0
206447_at	1	1	0
206454_s_at	1	1	0
206485_at	1	1	0
206539_s_at	1	1	0
207210_at	1	1	0
208203_x_at	1	1	0
207273_at	1	1	0
208891_at	3	1	1
208893_s_at	3	1	1
208934_s_at	2	1	0
208936_x_at	2	1	0
208945_s_at	2	1	0
209021_x_at	1	1	0
209046_s_at	1	1	0
209075_s_at	1	1	0
209204_at	1	1	0
209218_at	3	1	1
209301_at	1	1	0
209491_s_at	1	1	0
209493_at	1	1	0
209612_s_at	1	1	0
209631_s_at	2	1	0
209655_s_at	2	1	0
209656_s_at	2	1	0
209701_at	1	1	0
209704_at	2	1	0
209840_s_at	1	1	0
209874_x_at	1	1	0
209892_at	1	1	0
210020_x_at	1	1	0
210038_at	2	1	0
210039_s_at	2	1	0
210067_at	1	1	0
208892_s_at	3	1	1
208831_x_at	3	1	1
207316_at	1	1	0
208830_s_at	3	1	1
207321_s_at	1	1	0
207325_x_at	2	1	0
207372_s_at	1	1	0
207437_at	1	1	0
207441_at	1	1	0
207448_at	1	1	0
207517_at	3	1	1
207532_at	1	1	0
207609_s_at	1	1	0
207612_at	1	1	0
207624_s_at	1	1	0
207663_x_at	1	1	0
207667_s_at	1	1	0
207809_s_at	1	1	0
207890_s_at	1	1	0
207979_s_at	1	1	0
208306_x_at	2	1	0
208361_s_at	2	1	0
208420_x_at	3	1	1
208456_s_at	1	1	0
208479_at	1	1	0
208485_x_at	1	1	0
208489_at	1	1	0
208600_s_at	1	1	0
208625_s_at	1	1	0
205751_at	1	1	0
205556_at	1	1	0
205694_at	1	1	0
202110_at	2	1	0
202376_at	1	1	0
202331_at	1	1	0
202322_s_at	1	1	0
202230_s_at	1	1	0
202194_at	1	1	0
202115_s_at	2	1	0
202048_s_at	2	1	0
201701_s_at	1	1	0
202047_s_at	2	1	0
202026_at	1	1	0
201909_at	1	1	0
201837_s_at	1	1	0
201826_s_at	1	1	0
201812_s_at	1	1	0
202394_s_at	1	1	0
202539_s_at	1	1	0
202599_s_at	2	1	0
202600_s_at	2	1	0
202671_s_at	3	1	1
202692_s_at	1	1	0
202880_s_at	1	1	0
202950_at	2	1	0
202965_s_at	1	1	0
203003_at	1	1	0
203068_at	1	1	0
203072_at	1	1	0
203109_at	2	1	0
203120_at	1	1	0
203126_at	1	1	0
203139_at	2	1	0
203242_s_at	4	1	1
201758_at	1	1	0
201590_x_at	3	1	1
203261_at	2	1	0
200930_s_at	1	1	0
201042_at	4	1	1
201023_at	1	1	0
201020_at	1	1	0
200968_s_at	1	1	0
200934_at	1	1	0
200931_s_at	1	1	0
200924_s_at	2	1	0
201512_s_at	1	1	0
200862_at	1	1	0
200825_s_at	1	1	0
200783_s_at	1	1	0
200702_s_at	1	1	0
200595_s_at	1	1	0
200064_at	3	1	1
201168_x_at	2	1	0
201174_s_at	1	1	0
201184_s_at	1	1	0
201186_at	1	1	0
201195_s_at	2	1	0
201265_at	1	1	0
201275_at	1	1	0
201318_s_at	2	1	0
201319_at	2	1	0
201328_at	3	1	1
201329_s_at	3	1	1
201343_at	1	1	0
201347_x_at	2	1	0
201364_s_at	1	1	0
201384_s_at	2	1	0
201410_at	2	1	0
201483_s_at	1	1	0
203243_s_at	4	1	1
203340_s_at	1	1	0
205684_s_at	1	1	0
204724_s_at	1	1	0
205027_s_at	1	1	0
204898_at	1	1	0
204894_s_at	1	1	0
204847_at	1	1	0
204793_at	1	1	0
204756_at	1	1	0
204718_at	1	1	0
204505_s_at	1	1	0
204683_at	1	1	0
204670_x_at	2	1	0
204643_s_at	1	1	0
204567_s_at	2	1	0
204566_at	1	1	0
204537_s_at	1	1	0
205050_s_at	1	1	0
205119_s_at	2	1	0
205221_at	2	1	0
205325_at	1	1	0
205353_s_at	1	1	0
205380_at	2	1	0
205400_at	1	1	0
205411_at	2	1	0
205446_s_at	1	1	0
205477_s_at	2	1	0
205524_s_at	1	1	0
210128_s_at	1	1	0
205600_x_at	1	1	0
205618_at	1	1	0
205636_at	1	1	0
205645_at	1	1	0
205654_at	1	1	0
204511_at	1	1	0
204500_s_at	1	1	0
203402_at	1	1	0
203617_x_at	1	1	0
203839_s_at	2	1	0
203825_at	1	1	0
203715_at	2	1	0
203714_s_at	2	1	0
203667_at	2	1	0
203618_at	1	1	0
203593_at	1	1	0
204493_at	1	1	0
203556_at	1	1	0
203548_s_at	1	1	0
203493_s_at	1	1	0
203454_s_at	1	1	0
203431_s_at	1	1	0
203410_at	1	1	0
203880_at	1	1	0
203910_at	2	1	0
203922_s_at	1	1	0
203938_s_at	2	1	0
203959_s_at	1	1	0
203987_at	2	1	0
204010_s_at	1	1	0
204029_at	2	1	0
204104_at	1	1	0
204124_at	1	1	0
204145_at	1	1	0
204151_x_at	5	1	1
204189_at	1	1	0
204220_at	1	1	0
204287_at	1	1	0
204392_at	1	1	0
204432_at	1	1	0
210089_s_at	1	1	0
64942_at	2	1	0
210145_at	1	1	0
219572_at	1	1	0
218765_at	2	1	0
218766_s_at	1	1	0
218907_s_at	1	1	0
218983_at	1	1	0
218995_s_at	1	1	0
219013_at	1	1	0
219026_s_at	1	1	0
219183_s_at	1	1	0
219243_at	1	1	0
219271_at	1	1	0
219284_at	1	1	0
219330_at	1	1	0
219458_s_at	1	1	0
219563_at	2	1	0
219573_at	1	1	0
218680_x_at	1	1	0
219593_at	1	1	0
219628_at	2	1	0
219656_at	1	1	0
219682_s_at	1	1	0
219702_at	1	1	0
219726_at	1	1	0
219789_at	1	1	0
219790_s_at	1	1	0
219824_at	1	1	0
219828_at	1	1	0
219840_s_at	1	1	0
219950_s_at	1	1	0
219952_s_at	1	1	0
219962_at	1	1	0
218711_s_at	1	1	0
218578_at	1	1	0
216881_x_at	1	1	0
217727_x_at	1	1	0
217097_s_at	3	1	1
217098_s_at	1	1	0
217126_at	1	1	0
217151_at	1	1	0
217155_at	1	1	0
217192_s_at	1	1	0
217210_at	1	1	0
217218_at	1	1	0
217329_x_at	2	1	0
217409_at	1	1	0
217479_at	1	1	0
217518_at	1	1	0
217520_x_at	1	1	0
217600_at	1	1	0
217749_at	1	1	0
218577_at	2	1	0
217760_at	1	1	0
217772_s_at	2	1	0
217839_at	1	1	0
217987_at	1	1	0
218019_s_at	2	1	0
218113_at	1	1	0
218182_s_at	1	1	0
218212_s_at	1	1	0
218337_at	1	1	0
218447_at	1	1	0
218474_s_at	1	1	0
218533_s_at	1	1	0
218542_at	1	1	0
218574_s_at	1	1	0
219978_s_at	1	1	0
219986_s_at	1	1	0
219993_at	1	1	0
222290_at	2	1	0
221752_at	1	1	0
221858_at	2	1	0
221859_at	1	1	0
221891_x_at	2	1	0
221902_at	2	1	0
221904_at	1	1	0
221930_at	1	1	0
221942_s_at	2	1	0
221990_at	1	1	0
222008_at	1	1	0
222057_at	1	1	0
222134_at	1	1	0
222238_s_at	1	1	0
222284_at	1	1	0
222303_at	3	1	1
220036_s_at	1	1	0
222322_at	1	1	0
222326_at	1	1	0
222355_at	1	1	0
32402_s_at	2	1	0
34221_at	2	1	0
36499_at	2	1	0
36888_at	1	1	0
38398_at	2	1	0
45288_at	1	1	0
47083_at	2	1	0
49878_at	2	1	0
52651_at	1	1	0
56256_at	2	1	0
63009_at	1	1	0
221750_at	2	1	0
221739_at	1	1	0
221604_s_at	2	1	0
221537_at	1	1	0
220082_at	1	1	0
220084_at	2	1	0
220114_s_at	1	1	0
220167_s_at	1	1	0
220178_at	1	1	0
220241_at	2	1	0
220364_at	1	1	0
220419_s_at	1	1	0
220485_s_at	1	1	0
220494_s_at	1	1	0
220496_at	1	1	0
220530_at	1	1	0
220580_at	4	1	1
220679_s_at	1	1	0
220709_at	1	1	0
220712_at	2	1	0
220727_at	1	1	0
220901_at	1	1	0
220987_s_at	2	1	0
221004_s_at	1	1	0
221088_s_at	1	1	0
221127_s_at	4	1	1
221307_at	1	1	0
221344_at	1	1	0
221383_at	1	1	0
221408_x_at	2	1	0
221450_x_at	2	1	0
221497_x_at	1	1	0
221535_at	2	1	0
217080_s_at	1	1	0
216844_at	1	1	0
210252_s_at	2	1	0
213335_s_at	1	1	0
212194_s_at	1	1	0
212478_at	1	1	0
212507_at	1	1	0
212594_at	1	1	0
212610_at	2	1	0
212715_s_at	2	1	0
212950_at	1	1	0
213101_s_at	1	1	0
213184_at	2	1	0
213188_s_at	1	1	0
213227_at	2	1	0
213268_at	2	1	0
213282_at	2	1	0
213289_at	2	1	0
213337_s_at	1	1	0
211840_s_at	1	1	0
213353_at	1	1	0
213360_s_at	2	1	0
213394_at	2	1	0
213478_at	1	1	0
213490_s_at	1	1	0
213493_at	1	1	0
213503_x_at	3	1	1
213562_s_at	3	1	1
213577_at	3	1	1
213674_x_at	1	1	0
213715_s_at	1	1	0
213725_x_at	1	1	0
213758_at	2	1	0
213759_at	1	1	0
211843_x_at	1	1	0
211811_s_at	1	1	0
216828_at	1	1	0
210944_s_at	2	1	0
210303_at	1	1	0
210355_at	3	1	1
210364_at	1	1	0
210428_s_at	1	1	0
210451_at	1	1	0
210558_at	2	1	0
210600_s_at	1	1	0
210602_s_at	1	1	0
210727_at	1	1	0
210738_s_at	1	1	0
210822_at	2	1	0
64883_at	1	1	0
210918_at	1	1	0
210923_at	1	1	0
210952_at	1	1	0
211756_at	3	1	1
210976_s_at	2	1	0
211113_s_at	2	1	0
211200_s_at	1	1	0
211214_s_at	2	1	0
211241_at	1	1	0
211325_x_at	2	1	0
211348_s_at	1	1	0
211447_s_at	1	1	0
211498_s_at	1	1	0
211595_s_at	1	1	0
211598_x_at	1	1	0
211653_x_at	5	1	1
211681_s_at	4	1	1
211716_x_at	2	1	0
213784_at	1	1	0
213788_s_at	1	1	0
213847_at	1	1	0
216031_x_at	2	1	0
215370_at	1	1	0
215396_at	1	1	0
215428_at	1	1	0
215461_at	1	1	0
215613_at	1	1	0
215625_at	1	1	0
215672_s_at	2	1	0
215685_s_at	1	1	0
215721_at	1	1	0
215733_x_at	1	1	0
215799_at	1	1	0
215800_at	1	1	0
215843_s_at	2	1	0
215941_at	1	1	0
216258_s_at	1	1	0
213943_at	2	1	0
216289_at	1	1	0
216294_s_at	1	1	0
216308_x_at	2	1	0
216386_at	1	1	0
216394_x_at	1	1	0
216413_at	1	1	0
216417_x_at	1	1	0
216428_x_at	1	1	0
216584_at	2	1	0
216588_at	1	1	0
216647_at	1	1	0
216756_at	1	1	0
216804_s_at	4	1	1
216816_at	1	1	0
215286_s_at	3	1	1
215268_at	1	1	0
215122_at	1	1	0
215110_at	1	1	0
213974_at	1	1	0
213979_s_at	1	1	0
213992_at	1	1	0
213997_at	1	1	0
214012_at	1	1	0
214025_at	1	1	0
214031_s_at	1	1	0
214039_s_at	2	1	0
214072_x_at	1	1	0
214155_s_at	2	1	0
214168_s_at	1	1	0
214205_x_at	1	1	0
214209_s_at	1	1	0
214228_x_at	1	1	0
214475_x_at	2	1	0
214519_s_at	1	1	0
214586_at	2	1	0
214590_s_at	1	1	0
214606_at	1	1	0
214622_at	1	1	0
214644_at	1	1	0
214770_at	1	1	0
214963_at	2	1	0
214983_at	1	1	0
215005_at	1	1	0
215022_x_at	1	1	0
215051_x_at	1	1	0
215074_at	1	1	0
215101_s_at	1	1	0
200015_s_at	2	1	0

[truncated: 3 more sheets: Sunitinib, Topotecan, Vorinostat]
